# Supplementary material for: Genes involved in TGFβ1-driven epithelial-mesenchymal transition of renal epithelial cells are topologically related in the human interactome map
Source: BMC Genomics. 2007 Oct 22;8:383. doi: 10.1186/1471-2164-8-383 (PMC2174485; doi:10.1186/1471-2164-8-383)
Supplement: Additional file 1 — List of differentially expressed genes. Genes numbered from 1 to 554 (column A) passed both statistical analyses (SAM and "intensity-dependent calculation of standard Z-score", see Methods), those numbered from 555 to 993 passed only the SAM analysis. The other columns show: (B) the OPERON oligo ID in the OMAD database [50]; (C) the EntrezGene ID; (D) the Gene Symbol; (E) the description of the gene ; (F) genes belonging to the cluster of interacting genes in Figure 3, marked "1"; (G-L) genes up-regulated in cells treated with TGFβ1 have log2 values higher than 0, genes down-regulated have values lower than 0 (values that passed the statistical analysis are in bold); (M) genes up-regulated in the plastic substrate by comparison with the collagen type I have values higher than 0, genes down-regulated have values lower than 0; (N) geometric means of the experiments in columns (G-L). [file 1471-2164-8-383-S1.xls]

## Sheet: Foglio1
A	B	C	D	E	F	G	H	I	J	K	L	M	N
Order	Oligo OPERON ID	EntrezGene ID	Gene Symbol	Gene description	Interactome	coll5	coll10ng	coll50ng	plast5ng	plast10ng	plast50ng	plastcoll	geometric mean
1	H200000011	38	ACAT1	acetyl-Coenzyme A acetyltransferase 1 (acetoacetyl Coenzyme A thiolase)		-0.153059	0.202488	0.105589	0.023839	-0.658132	0.0682382	0.267667	-0.068506
2	H200000191	2356	FPGS	folylpolyglutamate synthase		-0.617303	-1.19664	-0.680571	-0.622009	-0.350713	-0.208881	-0.075421	-0.630243
3	H200000012	1088	CEACAM8	carcinoembryonic antigen-related cell adhesion molecule 8	1	0.872905	1.90231	1.9085	1.5305	1.11333	1.63008	0.682077	1.49294
4	H200000107	1231	CCR2	chemokine (C-C motif) receptor 2	1	1.46867	1.7982	1.51859	1.35725	0.985258	1.37719	0.882821	1.41753
5	H200000112	1746	DLX2	distal-less homeo box 2		0.456479	0.598577	1.03145	0.180594	0.658413	0.662256	-0.336445	0.616107
6	H200000211	496	ATP4B	ATPase, H+/K+ exchanging, beta polypeptide	1	-0.190543	0.611254	-0.085977	-0.678097	-0.837574	-0.735397	0.893562	-0.452338
7	H200000027	5366	PMAIP1	phorbol-12-myristate-13-acetate-induced protein 1	1	0.28182	0.864285	0.963699	0.335627	0.18066	0.589078	0.214362	0.544567
8	H200000312	33	ACADL	acyl-Coenzyme A dehydrogenase, long chain		0	0.502976	-0.085823	0.788503	0.325548	0	0	0.3871
9	H200000219	3155	HMGCL	3-hydroxymethyl-3-methylglutaryl-Coenzyme A lyase (hydroxymethylglutaricaciduria)		1.27484	0.930462	0.215393	0.479762	1.23165	0.948544	-0.167014	0.846775
10	H200000046	1000	CDH2	cadherin 2, type 1, N-cadherin (neuronal)	1	0.455467	0.314708	0.759875	0.747818	0.946185	0.571288	-0.134226	0.632557
11	H200000334	58	ACTA1	actin, alpha 1, skeletal muscle	1	0	0.24061	0.0574804	0.745762	0.778148	1.17002	-0.310524	0.620661
12	H200000249	4620	MYH2	myosin, heavy polypeptide 2, skeletal muscle, adult	1	-0.206923	-0.891075	-0.576418	-0.179307	-0.889886	-0.947432	0.114673	-0.615173
13	H200000159	799	CALCR	calcitonin receptor	1	1.54346	0.756921	1.12824	1.72896	1.06733	1.68098	-0.275617	1.29712
14	H200000251	6569	SLC34A1	solute carrier family 34 (sodium phosphate), member 1	1	0.759084	1.43187	0.858737	-0.216716	0.268911	0.346336	-0.48965	0.568129
15	H200000353	1437	CSF2	colony stimulating factor 2 (granulocyte-macrophage)	1	1.26071	1.03902	0.692474	1.28458	1.24064	0.977782	-0.860669	1.08253
16	H200000274	4254	KITLG	KIT ligand	1	0	2.68943	0.387817	0	0.655264	2.68813	0	1.43565
17	H200000283	6787	NEK4	NIMA (never in mitosis gene a)-related kinase 4		-0.958673	-1.92511	-1.46859	-1.18042	-1.11892	-1.06595	-0.452757	-1.28628
18	H200000284	54431	DNAJC10	DnaJ (Hsp40) homolog, subfamily C, member 10	1	0.887444	0.39715	0.293386	0.690416	0.259325	0.349867	-0.126515	0.479598
19	H200000574	4316	MMP7	matrix metallopeptidase 7 (matrilysin, uterine)	1	-0.144807	-0.98375	-2.23942	-0.553439	-0.680614	-0.512854	0.158783	-0.852481
20	H200000670	8091	HMGA2	high mobility group AT-hook 2	1	0.681985	0.45714	1.07316	0.618343	0.598549	0.503322	0.446389	0.655416
21	H200000678	3872	KRT17	keratin 17	1	1.09067	1.82757	1.54703	1.59132	1.56664	1.82887	-0.259298	1.57535
22	H200000679	6337	SCNN1A	sodium channel, nonvoltage-gated 1 alpha	1	-3.36756	-2.56512	-1.68771	-3.37844	-3.2658	-2.51445	0.450718	-2.7446
23	H200000685	5021	OXTR	oxytocin receptor	1	-0.137474	-0.240086	-0.157356	-0.361224	-0.241396	-0.746169	0.0978705	-0.32996
24	H200000687	10873	ME3	malic enzyme 3, NADP(+)-dependent, mitochondrial	1	-0.0806967	-1.1855	-0.333737	-0.26251	-0.3805	-0.788132	-0.570449	-0.492877
25	H200000695	1001	CDH3	cadherin 3, type 1, P-cadherin (placental)	1	-0.652814	-0.680533	-0.680187	-0.999394	-0.811887	-0.710306	0.163086	-0.755854
26	H200000428	1942	EFNA1	ephrin-A1	1	0.94534	0.784174	0.50147	0.949312	1.30779	0.832107	0.11041	0.886698
27	H200000524	291	SLC25A4	solute carrier family 25 (mitochondrial carrier; adenine nucleotide translocator), member 4	1	0.0762096	0.528589	0.352157	0.426751	0.623364	1.0189	-0.525966	0.504328
28	H200000628	834	CASP1	caspase 1, apoptosis-related cysteine peptidase (interleukin 1, beta, convertase)	1	-0.277327	-1.36009	-0.36382	-0.398701	-0.578966	-1.24029	-0.0420176	-0.721715
29	H200000440	9982	FGFBP1	fibroblast growth factor binding protein 1	1	-1.0528	-1.80867	-1.87844	-1.76626	-1.52776	-1.7602	0.647309	-1.61536
30	H200000451	3552	IL1A	interleukin 1, alpha	1	0.831513	2.35149	0.40498	1.29485	0.344002	2.12438	0	1.35574
31	H200000551	2526	FUT4	fucosyltransferase 4 (alpha (1,3) fucosyltransferase, myeloid-specific)	1	-0.452478	-1.42236	-1.0564	-0.765932	-1.19211	-0.772652	-0.898488	-0.943656
32	H200000560	1054	CEBPG	CCAAT/enhancer binding protein (C/EBP), gamma	1	0.795027	0.431671	0.208075	1.19147	0.625337	1.3431	0.337114	0.758275
33	H200000864	23390	ZDHHC17	zinc finger, DHHC-type containing 17	1	0.153941	0.640769	0.251785	0.376178	0.578962	0.828638	-0.102955	0.471712
34	H200000877	5358	PLS3	plastin 3 (T isoform)		0.405987	0.57905	1.18382	0.522044	0.651051	1.21879	-0.154382	0.755372
35	H200000969	26115	TANC2	tetratricopeptide repeat, ankyrin repeat and coiled-coil containing 2		0.388026	1.08841	0.510777	0.525885	0.400317	1.05841	0.292471	0.680049
36	H200001070	80232	WDR26	WD repeat domain 26		0.152163	0.340357	0.992019	0.216527	0.170464	0.759137	0.426877	0.448927
37	H200000807	8974	P4HA2	procollagen-proline, 2-oxoglutarate 4-dioxygenase (proline 4-hydroxylase), alpha polypeptide II	1	0.860787	0.487575	0.773283	0.741186	0.14097	0.554191	0.0924839	0.592999
38	H200000809	9448	MAP4K4	mitogen-activated protein kinase kinase kinase kinase 4	1	0.294119	1.02471	0.430672	0.527919	0.211283	0.688162	0.523163	0.53971
39	H200000911	29978	UBQLN2	ubiquilin 2	1	0.736345	1.04789	0.744306	0.734487	0.668526	0.760133	0.235126	0.781948
40	H200000918	81552	ECOP	EGFR-coamplified and overexpressed protein		0.209183	0.75967	0.437698	0.44398	0.194604	0.436178	0.41788	0.413552
41	H200000922	9985	REC8L1	REC8-like 1 (yeast)		-0.0990849	-1.40768	-0.323134	-1.29615	-0.560326	-0.966838	-0.0818472	-0.822333
42	H200000830	7763	ZA20D2	zinc finger, A20 domain containing 2		0.327628	0.214066	0.177633	0.0306424	-0.0671661	-0.00986266	1.09703	0.112157
43	H200001123	118429	ANTXR2	anthrax toxin receptor 2	1	-0.0439685	0.878687	0.360309	0.0517324	0	0.13676	0.120671	0.3283
44	H200001127	4254	KITLG	KIT ligand	1	-1.80785	-3.75098	-3.60479	-3.20892	-2.98301	-3.17255	0.182561	-3.08802
45	H200001173	55323	LARP6	La ribonucleoprotein domain family, member 6		0.353435	0.713403	0.753712	0.57799	1.0172	0.618651	0.00759214	0.672398
46	H200001450	23353	UNC84A	unc-84 homolog A (C. elegans)	1	-0.159779	1.0436	0.511766	0.0798703	-0.231419	0.103668	0.720858	0.314861
47	H200001456	586	BCAT1	branched chain aminotransferase 1, cytosolic	1	1.28598	1.95472	1.08105	1.99815	2.01143	2.03552	0.182944	1.72781
48	H200001469	11338	U2AF2	U2 (RNU2) small nuclear RNA auxiliary factor 2	1	-1.24517	-0.188751	-0.534431	-0.175917	0.872288	0.467429	-1.2478	-0.225948
49	H200001394	10427	SEC24B	SEC24 related gene family, member B (S. cerevisiae)		-0.557804	-0.973314	0.199199	0.163007	0.919716	-0.00465047	-0.745199	-0.150659
50	H200001413	9076	CLDN1	claudin 1	1	0.136025	0.428468	1.1658	0.365295	0.280642	0.0432158	0.425773	0.403241
51	H200001513	3475	IFRD1	interferon-related developmental regulator 1	1	0.663425	1.55779	0.443965	0.86283	0.386874	0.92219	0.383069	0.809742
52	H200001811	5699	PSMB10	proteasome (prosome, macropain) subunit, beta type, 10	1	-0.304852	-0.761315	-0.431327	-0.64676	-0.727871	-0.803877	0.0201989	-0.612667
53	H200001632	9897	KIAA0196	KIAA0196		0.638781	0.477255	0.673783	-0.0983904	0.48585	0.621196	0.243187	0.465941
54	H200001726	25984	KRT23	keratin 23 (histone deacetylase inducible)		-0.4341	-1.5594	-0.559904	-1.52173	-0.854756	-1.33328	1.04005	-1.02902
55	H200001564	23348	DOCK9	dedicator of cytokinesis 9	1	0.910012	1.23305	0.0871537	0.944424	0.255135	0.425722	0.469972	0.588904
56	H200001770	6263	RYR3	ryanodine receptor 3	1	-0.455625	-1.53614	-1.19172	-2.3944	-1.76313	-0.718023	0.275021	-1.33573
57	H200001872	1075	CTSC	cathepsin C	1	-1.01816	-0.977978	-1.02427	-1.52329	-1.49767	-1.17329	0.311623	-1.26372
58	H200001692	8038	ADAM12	ADAM metallopeptidase domain 12 (meltrin alpha)	1	0.830843	1.48049	0.997098	0.527226	1.98379	1.50618	-0.533232	1.15159
59	H200001785	10043	TOM1	target of myb1 (chicken)	1	0.258224	0.608511	0.565277	0.418499	0.723489	0.935024	-0.180363	0.592069
60	H200001802	51129	ANGPTL4	angiopoietin-like 4		0.708504	2.59802	1.6425	1.02951	1.20347	1.22458	0.00527889	1.4011
61	H200001908	55220	KLHDC8A	kelch domain containing 8A		-0.051158	1.99896	0.703817	2.13021	0.241731	1.77213	0	1.39691
62	H200002192	9465	AKAP7	A kinase (PRKA) anchor protein 7	1	-0.937518	-1.98902	-0.572908	-1.29891	-0.655216	-1.13163	0.532841	-1.14017
63	H200002007	3953	LEPR	leptin receptor	1	-0.153889	-1.27171	-1.50201	-1.15286	-0.99245	-1.03289	0.521248	-1.01763
64	H200002014	91526	ANKRD44	ankyrin repeat domain 44		-0.253869	0.186881	-0.160778	-0.909509	-0.735296	-0.312717	0.218032	-0.367536
65	H200001929	51474	EPLIN	epithelial protein lost in neoplasm beta		0.51517	0.989035	0.862355	0.60525	0.264662	0.685139	0.0595276	0.653602
66	H200002217	64215	DNAJC1	DnaJ (Hsp40) homolog, subfamily C, member 1	1	0.813011	0.520917	0.475553	0.300087	0.153169	0.208427	0.131813	0.4287
67	H200002223	7296	TXNRD1	thioredoxin reductase 1	1	0.474211	0.647779	0.431651	1.23814	1.10958	0.98305	0.676468	0.814068
68	H200002241	30818	CSEN	calsenilin, presenilin binding protein, EF-hand transcription factor		-0.664135	-1.34475	-0.354742	-1.19951	-0.930496	-1.23571	-0.082027	-0.981322
69	H200002062	64084	CLSTN2	calsyntenin 2		-0.561368	-1.0173	-0.982924	-0.233851	-0.802018	-0.341817	0.404682	-0.732196
70	H200002251	79940	C6orf155	chromosome 6 open reading frame 155		0.704872	1.19083	1.87669	0.876622	0.454916	0.792355	0.601017	0.982714
71	H200002256	283209	PGM2L1	phosphoglucomutase 2-like 1		-0.0209038	1.26923	0.489938	1.0722	1.38354	1.24616	-0.452231	0.882693
72	H200002076	51170	DHRS8	dehydrogenase/reductase (SDR family) member 8		-0.207069	-0.688726	-0.301523	-0.531054	-0.834665	-0.544367	0.505518	-0.517901
73	H200002177	64762	FAM59A	family with sequence similarity 59, member A		-0.849906	-1.30077	-0.372878	-1.32808	-1.14892	-1.33956	-0.217581	-1.01997
74	H200002180	8310	ACOX3	acyl-Coenzyme A oxidase 3, pristanoyl	1	0.374681	1.15283	1.03623	0.756005	1.01039	1.37408	-0.372733	0.972999
75	H200002184	8853	DDEF2	development and differentiation enhancing factor 2	1	0.582351	0.326407	0.620569	0.476838	0.370357	0.821916	-0.145113	0.533073
76	H200002476	80144	FRAS1	Fraser syndrome 1		-0.830241	-0.869935	-0.616612	-0.725097	-0.686619	-0.089993	0.119367	-0.660173
77	H200002393	6646	SOAT1	sterol O-acyltransferase (acyl-Coenzyme A: cholesterol acyltransferase) 1		-0.0959856	0.373383	0.896898	0.309419	-0.0682542	0.740898	0.184651	0.361566
78	H200002587	4659	PPP1R12A	protein phosphatase 1, regulatory (inhibitor) subunit 12A	1	-0.134727	0.449727	0.774421	0.18862	0.0118719	0.649278	0.000703002	0.323198
79	H200002494	5469	PPARBP	PPAR binding protein	1	-0.601322	0.778216	0.6274	0.356034	0.756302	0.490655	-0.02327	0.437925
80	H200002316	26190	FBXW2	F-box and WD-40 domain protein 2		0.410585	0.843151	0.833074	0.350731	0.0141268	1.01556	0.380657	0.57787
81	H200002416	55740	ENAH	enabled homolog (Drosophila)	1	0.54737	1.38404	1.0047	0.645172	0.445635	0.980004	0.343424	0.851697
82	H200002335	57688	ZSWIM6	zinc finger, SWIM-type containing 6		0.889771	0.950996	0.776642	0.525403	0.982467	0.917137	-0.0478006	0.835915
83	H200002434	9444	QKI	quaking homolog, KH domain RNA binding (mouse)	1	0.374335	0.501394	0.528823	-0.0488812	0.876368	0.997643	-0.371408	0.573127
84	H200002618	57600	KIAA1450	KIAA1450 protein		0.414012	0.776462	0.0796799	0.645928	0.821586	1.54641	0.0401707	0.733358
85	H200002641	8460	TPST1	tyrosylprotein sulfotransferase 1		0	0.639458	0	0.684645	0.585243	1.00918	0.0349139	0.781023
86	H200002855	1491	CTH	cystathionase (cystathionine gamma-lyase)		0.814339	2.31977	2.28737	0.59685	0.856758	1.38462	0	1.356
87	H200002774	10053	AP1M2	adaptor-related protein complex 1, mu 2 subunit	1	-0.50228	-0.637938	-0.283785	-0.863705	-0.294117	-0.186331	-0.565604	-0.457639
88	H200002791	84243	ZDHHC18	zinc finger, DHHC-type containing 18		0.469169	0.384443	0.724113	0.343621	0.502733	0.385356	-0.252821	0.471843
89	H200002887	6478	SIAH2	seven in absentia homolog 2 (Drosophila)	1	0.234677	0.755219	0.54146	0.552458	0.215502	1.08769	0.132388	0.536128
90	H200002988	25945	PVRL3	poliovirus receptor-related 3	1	-1.03175	-0.87541	-0.436106	-1.41143	-1.0626	-1.50241	0.219209	-0.988803
91	H200002990	23291	FBXW11	F-box and WD-40 domain protein 11		-0.197609	0.289595	-0.136956	0.354934	0.323327	0.368446	-0.922445	0.135895
92	H200002710	80177	MYCT1	myc target 1		1.17835	4.15175	2.05821	2.59383	3.77366	3.75991	0	3.10059
93	H200002819	4147	MATN2	matrilin 2	1	-0.953314	-2.66988	-1.15925	-1.17174	-1.53782	-1.94784	0.304028	-1.59077
94	H200002726	7094	TLN1	talin 1	1	0.340901	0.648591	0.509932	0.852844	0.285104	0.929915	-0.464967	0.56406
95	H200003010	9201	DCAMKL1	doublecortin and CaM kinase-like 1		-0.603847	-0.852219	-0.194956	-1.36096	-0.53105	-0.769113	0.303555	-0.777505
96	H200002831	486	FXYD2	FXYD domain containing ion transport regulator 2		-1.49492	-2.77788	-2.82024	-2.74862	-3.00564	-2.65542	0.569626	-2.58067
97	H200002738	51287	CHCHD8	coiled-coil-helix-coiled-coil-helix domain containing 8		-0.0856332	-1.11303	-0.302624	-0.73056	-0.414264	-0.377394	-0.304937	-0.507086
98	H200003030	6772	STAT1	signal transducer and activator of transcription 1, 91kDa	1	-0.56083	-1.4446	-1.70524	-0.503455	-0.731131	-0.703273	0.129727	-0.941422
99	H200002944	84251	SGIP1	SH3-domain GRB2-like (endophilin) interacting protein 1		-0.422336	-1.16812	-0.32215	-0.909481	-0.109383	-0.981841	0.401427	-0.652219
100	H200003051	3797	KIF3C	kinesin family member 3C	1	0.644141	0.759263	0.155363	0.652334	0.489212	0.880732	-0.247416	0.606625
101	H200003059	6938	TCF12	transcription factor 12 (HTF4, helix-loop-helix transcription factors 4)	1	0.0889119	0.932423	1.01944	0.634645	0.216646	0.613215	0.262212	0.584213
102	H200003337	3855	KRT7	keratin 7	1	0.752387	1.1465	1.22623	1.30915	1.12582	0.155971	0.382331	0.952676
103	H200003242	57120	GOPC	golgi associated PDZ and coiled-coil motif containing	1	0.584307	1.14697	1.30586	0.287518	0.483124	0.875308	0.358904	0.798352
104	H200003065	3842	TNPO1	transportin 1	1	0.163726	1.22173	0.633399	-0.120504	0.57794	0.935664	0.38924	0.568659
105	H200003086	28996	HIPK2	homeodomain interacting protein kinase 2	1	0.114099	1.95131	0.903867	0.956223	0.750961	1.1167	0	1.03263
106	H200003363	22890	ZBTB1	zinc finger and BTB domain containing 1		-0.613621	0.19248	-0.135871	-0.979019	0.448405	0.398908	-0.960382	-0.0857997
107	H200003368	140609	NEK7	NIMA (never in mitosis gene a)-related kinase 7		0.181181	0.864467	0.617357	0.317051	0.798013	0.959825	-0.123561	0.622982
108	H200003379	23266	LPHN2	latrophilin 2		-0.594109	-0.93698	-0.342729	-1.13742	-0.698593	-0.530605	0.155461	-0.706739
109	H200003390	8992	ATP6V0E	ATPase, H+ transporting, lysosomal 9kDa, V0 subunit e		-0.00653476	0.586193	0.658125	0.995355	0.341779	0.297787	0.537355	0.478784
110	H200003301	203228	C9orf72	chromosome 9 open reading frame 72		0.330758	0.84077	0.247685	-0.637156	0.873208	0.799764	-0.0842278	0.488269
111	H200003399	7779	SLC30A1	solute carrier family 30 (zinc transporter), member 1		-0.455212	-0.530294	-0.0811879	-0.828779	-0.80623	-0.226074	-0.0135373	-0.487963
112	H200003426	201965	RWDD4A	RWD domain containing 4A		-0.0585128	-0.606874	0.234432	-0.319993	-0.429774	-0.166046	0.745808	-0.189697
113	H200003427	22889	KIAA0907	KIAA0907	1	0.142226	0.731162	0.514248	0.523537	0.0148811	0.724703	0.63121	0.429492
114	H200003429	57561	ARRDC3	arrestin domain containing 3		-0.558972	-0.983641	-0.0621271	-0.793146	-0.950488	-0.914872	0.490222	-0.685714
115	H200003438	10006	ABI1	abl-interactor 1		0.215485	0.190444	-0.134345	-0.684335	0.807081	1.02804	-0.999278	0.305513
116	H200003533	55696	RBM22	RNA binding motif protein 22		0.376339	1.09944	0.230494	0.324914	0.0953985	0.317171	0.192154	0.414979
117	H200003627	6683	SPAST	spastin		0.294254	0.610597	0.864435	0.187763	0.136933	0.269475	0.534094	0.402872
118	H200003547	1365	CLDN3	claudin 3	1	-1.29465	-2.30549	-0.835487	-1.65366	-1.63868	-1.33283	-0.349822	-1.51013
119	H200003735	55973	BCAP29	B-cell receptor-associated protein 29	1	0.503693	0.262883	0.801262	0.220465	0.225873	0.725088	0.36468	0.466808
120	H200003471	7532	YWHAG	tyrosine 3-monooxygenase/tryptophan 5-monooxygenase activation protein, gamma polypeptide	1	0.108315	0.826342	1.05878	0.913089	0.316444	0.555879	0.331638	0.611157
121	H200003474	25932	CLIC4	chloride intracellular channel 4	1	0.980366	1.74519	1.38037	1.06402	1.07524	1.2366	0.242656	1.24697
122	H200003483	9859	KIAA0470	KIAA0470		0.538327	0.904103	0.461685	0.415156	0.657539	0.921595	0.0649269	0.649734
123	H200003500	56834	C11ORF4	chromosome 11 hypothetical protein ORF4		-1.17867	-1.13633	-0.0914676	-0.544931	0.0997095	-0.198848	0.0383749	-0.472355
124	H200003501	57209	ZNF248	zinc finger protein 248		-0.396326	-0.477951	-0.117982	-0.363652	-0.55695	-0.755498	0.384259	-0.439847
125	H200003690	57761	TRIB3	tribbles homolog 3 (Drosophila)	1	0.564568	1.22189	0.783995	0.845376	0.721456	1.31212	-0.272248	0.925214
126	H200003691	84886	FLJ14525	hypothetical protein FLJ14525		0.194331	0.913784	0.183983	0.6365	0.264165	0.71799	0.428104	0.485125
127	H200003599	54520	FLJ10996	hypothetical protein FLJ10996		0.241822	0.648324	0.775138	0.472419	0.365628	0.779458	0.480518	0.537218
128	H200003511	5874	RAB27B	RAB27B, member RAS oncogene family		-3.0983	-3.63807	-2.06852	-1.0217	-2.44626	-2.24601	0.188513	-2.32191
129	H200003696	152559	PAQR3	progestin and adipoQ receptor family member III		0.803283	1.20942	0.243192	1.13771	0.391245	1.3493	0	0.852502
130	H200003802	9508	ADAMTS3	ADAM metallopeptidase with thrombospondin type 1 motif, 3		-0.459094	-2.84611	-0.414304	-0.883104	-1.24366	-1.413	0.206374	-1.06113
131	H200003807	7046	TGFBR1	transforming growth factor, beta receptor I (activin A receptor type II-like kinase, 53kDa)	1	0.578329	1.39452	1.25201	0.780751	0.831413	1.29574	0.445355	1.04142
132	H200004031	55924	C1orf183	chromosome 1 open reading frame 183		0.738783	1.34144	0.850003	0.879963	0.789462	0.849242	0.311249	0.910712
133	H200003855	23049	SMG1	PI-3-kinase-related kinase SMG-1		0.0833684	0.188443	0.59901	0.0102767	-0.409831	0.220408	0.817192	0.111951
134	H200003950	7188	TRAF5	TNF receptor-associated factor 5	1	0.640856	0.499446	0.105628	0.643099	0.493159	0.815884	0.0270006	0.523106
135	H200003866	3624	INHBA	inhibin, beta A (activin A, activin AB alpha polypeptide)	1	1.88026	3.11777	2.16143	3.21241	2.96042	3.92744	-0.20494	2.87662
136	H200004147	26053	AUTS2	autism susceptibility candidate 2		-0.309007	0.606612	0.367417	-0.347625	0.407044	0.751681	-0.161218	0.213239
137	H200004279	3400	ID4	inhibitor of DNA binding 4, dominant negative helix-loop-helix protein	1	-1.74975	-2.45769	-0.296641	-2.68565	-1.35984	-2.2122	0.46382	-1.68791
138	H200004284	58155	PTBP2	polypyrimidine tract binding protein 2	1	-0.382146	-0.557864	-0.379674	-0.667707	-0.787378	-0.646535	0.328787	-0.570754
139	H200004475	3720	JARID2	Jumonji, AT rich interactive domain 2	1	0.301718	1.41927	0.54459	1.04407	0.216362	1.02783	0.264523	0.821841
140	H200004197	1004	CDH6	cadherin 6, type 2, K-cadherin (fetal kidney)	1	-0.77534	-1.1008	-0.529642	-1.20169	-1.16052	-1.36076	0.19351	-1.02146
141	H200004198	6664	SOX11	SRY (sex determining region Y)-box 11		0.681721	1.98178	1.42717	2.33666	2.03459	1.87904	-0.0416038	1.72349
142	H200004500	9957	HS3ST1	heparan sulfate (glucosamine) 3-O-sulfotransferase 1		-0.115175	-1.57382	0	-1.55037	-0.651073	-1.68444	0.31005	-1.12387
143	H200004216	84898	PLXDC2	plexin domain containing 2		-0.28068	0.158216	0.878775	-0.203584	0.308398	0.5598	-0.093138	0.236821
144	H200004225	90249	UNC5A	unc-5 homolog A (C. elegans)	1	-1.11662	-2.33638	-1.59016	-1.43774	-1.47033	-1.69366	-0.0397893	-1.62588
145	H200004429	11174	ADAMTS6	ADAM metallopeptidase with thrombospondin type 1 motif, 6		0.955413	1.14881	0.590943	0.545636	0.0449962	1.49132	-0.492947	0.891233
146	H200004450	10103	TSPAN1	tetraspanin 1		-1.12938	-1.73024	-1.18823	-1.66748	-1.58572	-1.54174	0.23696	-1.4738
147	H200004451	6273	S100A2	S100 calcium binding protein A2	1	-0.526444	-1.11474	-1.71707	-0.913711	-1.46041	-1.09624	0.186199	-1.1381
148	H200004271	285761	DCBLD1	discoidin, CUB and LCCL domain containing 1		0.972772	1.53108	0.647081	0.995776	1.84998	1.81105	-0.210566	1.31557
149	H200004370	2250	FGF5	fibroblast growth factor 5	1	1.47771	1.82381	0.894975	0.797448	1.1034	2.15707	-0.384341	1.36447
150	H200004554	83463	MXD3	MAX dimerization protein 3	1	-0.0308319	-1.10483	-0.446594	-0.97956	-0.634405	0.357499	-0.171968	-0.459382
151	H200004557	54887	C6orf107	chromosome 6 open reading frame 107		0.568826	0.921227	0.316078	0.27658	0.372224	0.284701	0.451563	0.456606
152	H200004856	83666	PARP9	poly (ADP-ribose) polymerase family, member 9		-0.257665	-0.334543	-0.301454	-0.214474	-0.489522	-0.802451	0.271095	-0.406207
153	H200004575	51029	C1orf121	chromosome 1 open reading frame 121		0.327759	0.139962	0.651725	0.983938	0.745946	1.0413	-0.307296	0.624932
154	H200004678	50640	IPLA2(GAMMA)	intracellular membrane-associated calcium-independent phospholipase A2 gamma		0.147948	0.127773	0.780543	0.183726	0.21719	0.579152	0.0544821	0.339389
155	H200004769	8364	HIST1H4C	histone 1, H4c		-1.2312	-0.586181	-1.02603	-0.526309	0.368478	0.113073	-1.37436	-0.535402
156	H200004866	25898	RCHY1	ring finger and CHY zinc finger domain containing 1	1	0.388016	0.929962	0.559928	0.413236	0.256408	0.385126	0.267606	0.448672
157	H200004874	9955	HS3ST3A1	heparan sulfate (glucosamine) 3-O-sulfotransferase 3A1		0.843751	1.47837	0.836555	0.850144	1.12067	1.59724	-0.264615	1.12112
158	H200004879	0	-			-0.1178	0.310172	-0.0584834	0.589567	0.745412	0.835314	0.0138323	0.388352
159	H200004597	375295	LOC375295	hypothetical gene supported by BC013438		-0.453481	-0.750303	-0.728584	-0.700231	-0.651956	-0.419507	-0.0308203	-0.617344
160	H200004708	5411	PNN	pinin, desmosome associated protein		-0.410108	-0.183632	0.118907	-0.212233	-0.196672	0.0639772	-0.989717	-0.123062
161	H200004710	10537	UBD	ubiquitin D	1	-0.187093	-0.981953	-0.421815	-0.607541	-0.759458	-0.995811	-0.0082742	-0.658945
162	H200004899	116496	C1orf24	chromosome 1 open reading frame 24		-0.476154	-1.04807	-0.642725	-0.59995	-0.842182	-0.606166	0.415046	-0.702541
163	H200004622	151613	TTC14	tetratricopeptide repeat domain 14		0.0546482	0.295957	0.142205	0.125696	0.311451	0.148985	0.833152	0.174775
164	H200004906	55143	CDCA8	cell division cycle associated 8	1	-1.49078	-1.81238	-0.351655	-1.62975	-1.15737	-1.56344	0.231118	-1.27463
165	H200004736	1803	DPP4	dipeptidylpeptidase 4 (CD26, adenosine deaminase complexing protein 2)	1	-0.754488	-1.98282	-1.42071	-1.57705	-2.05897	-1.93101	0.399331	-1.62084
166	H200004737	79070	KDELC1	KDEL (Lys-Asp-Glu-Leu) containing 1		-0.540817	-0.345016	-0.142321	-0.428166	-0.316225	-0.753893	-0.1686	-0.425356
167	H200004645	2119	ETV5	ets variant gene 5 (ets-related molecule)	1	1.41988	1.33466	1.23325	0.927076	0.835188	1.29459	0.681695	1.17411
168	H200004938	23231	KIAA0746	KIAA0746 protein	1	0.480818	0.733822	0.614811	0.96823	0.632187	0.702558	0.0743208	0.688738
169	H200005231	0	-	Homo sapiens cDNA FLJ12874 fis, clone NT2RP2003769		0.166434	0.655648	0.469441	0.0771347	0.239468	0.559872	0.309968	0.361333
170	H200004972	3773	KCNJ16	potassium inwardly-rectifying channel, subfamily J, member 16	1	-1.45799	-1.94967	-1.54383	-1.66997	-1.90388	-1.8459	0.202725	-1.72854
171	H200005290	64123	ELTD1	EGF, latrophilin and seven transmembrane domain containing 1		0.262197	0.330978	0.504455	0.567259	0.860926	0.999935	-0.369919	0.587625
172	H200005195	140606	SELM	selenoprotein M		0.411261	0.843741	0.985867	0.512034	1.20224	0.66255	-0.121865	0.769615
173	H200005012	84451	KIAA1804	mixed lineage kinase 4		-0.828624	-1.87984	-0.980077	-1.48606	-1.07759	-0.751939	0.114233	-1.16735
174	H200005299	10142	AKAP9	A kinase (PRKA) anchor protein (yotiao) 9	1	0.0672656	0.879655	0.489715	0.538403	0.572537	0.77155	0.126473	0.553187
175	H200005214	3638	INSIG1	insulin induced gene 1		0.283464	0.703817	1.03801	0.949939	0.367085	0.815489	0.00541708	0.692968
176	H200005314	11096	ADAMTS5	ADAM metallopeptidase with thrombospondin type 1 motif, 5 (aggrecanase-2)		0.513108	0.618344	0.892781	0.966916	1.01192	1.40457	0.14533	0.911151
177	H200005221	166336	PRICKLE2	prickle-like 2 (Drosophila)		0.114047	1.08211	0.845674	0.406828	0.409829	0.661727	-0.0608426	0.586703
178	H200005318	2239	GPC4	glypican 4	1	0.206061	2.62338	0.651805	0.293997	0.619825	0.644682	0.382722	0.704136
179	H200005339	29940	SART2	squamous cell carcinoma antigen recognized by T cells 2		-0.340765	1.13044	1.31344	0	0.109118	0.330859	0.368358	0.506036
180	H200005624	3859	KRT12	keratin 12 (Meesmann corneal dystrophy)		0.412864	0.445676	0.275397	0.41153	0.771766	0.288951	0.418744	0.451653
181	H200005533	1012	CDH13	cadherin 13, H-cadherin (heart)		-1.15899	-1.25435	-0.547115	-1.5923	-1.81046	-1.27356	0.208849	-1.23514
182	H200005448	4651	MYO10	myosin X	1	0.334246	1.02994	0.752636	0.65131	0.851807	1.03583	0.198819	0.775961
183	H200005637	0	-	Homo sapiens mRNA full length insert cDNA clone EUROIMAGE 2344436		-1.15744	-0.74686	-0.524335	-0.583562	0.13472	-0.377022	-0.694623	-0.542417
184	H200005362	54587	MXRA8	matrix-remodelling associated 8		0.0373291	-1.36319	-0.357792	-0.970105	-0.0787692	-0.0824919	-0.123107	-0.491191
185	H200005643	8877	SPHK1	sphingosine kinase 1	1	0.594382	1.73182	0.778899	1.44757	0.963459	0.870271	0.476839	1.0644
186	H200005552	11010	GLIPR1	GLI pathogenesis-related 1 (glioma)		0.749674	1.12146	1.14189	1.30383	1.38977	1.50708	-0.478963	1.20228
187	H200005374	10475	TRIM38	tripartite motif-containing 38	1	-0.760328	-1.25925	-0.517366	-1.50834	-1.22993	-1.31432	0.259385	-1.08491
188	H200005405	1112	CHES1	checkpoint suppressor 1		0.442532	0.744835	0.669498	0.854117	0.987432	1.85786	0.177192	0.885532
189	H200005708	23515	MORC3	MORC family CW-type zinc finger 3		-0.275744	0.660855	0.949628	0.32824	-0.0777732	0.610945	0.3558	0.366025
190	H200006005	1191	CLU	clusterin (complement lysis inhibitor, SP-40,40, sulfated glycoprotein 2, testosterone-repressed prostate message 2, apolipoprotein J)	1	0.891936	0.287092	0.416577	0.747737	0.824655	0.301865	0	0.564471
191	H200005728	2650	GCNT1	glucosaminyl (N-acetyl) transferase 1, core 2 (beta-1,6-N-acetylglucosaminyltransferase)	1	-0.769877	-1.10215	-0.591398	-0.662752	-0.749732	-1.13572	0.388611	-0.835271
192	H200005737	65056	GPBP1	GC-rich promoter binding protein 1		-0.833457	-0.99126	-0.18743	-1.76553	-0.137963	-0.386144	-0.519166	-0.567169
193	H200006024	7465	WEE1	WEE1 homolog (S. pombe)	1	-0.214542	0.910009	0.518583	0.326253	0.66277	1.13212	0.040671	0.543413
194	H200006025	1611	DAP	death-associated protein	1	-0.213745	0.566062	0.3904	1.02638	0.923828	0.689687	-0.18239	0.563768
195	H200006037	6566	SLC16A1	solute carrier family 16 (monocarboxylic acid transporters), member 1	1	0.111392	0.683912	0.89751	-0.0260771	-0.0453242	0.182104	0.435129	0.300586
196	H200005947	2697	GJA1	gap junction protein, alpha 1, 43kDa (connexin 43)	1	0.334342	1.33265	0.913588	0.958056	0.885412	0.203764	0.526641	0.771302
197	H200006044	23204	ARL6IP	ADP-ribosylation factor-like 6 interacting protein	1	0.135565	0.726217	0.771761	0.340675	-0.0328498	0.248449	0.467969	0.364969
198	H200005861	2348	FOLR1	folate receptor 1 (adult)	1	-1.23792	-2.26302	-1.41336	-2.05993	-1.74485	-1.52176	-0.0429024	-1.70681
199	H200005954	836	CASP3	caspase 3, apoptosis-related cysteine peptidase	1	0.375113	0.70018	0.493133	0.419494	0.213113	0.429369	0.347903	0.448195
200	H200005955	23208	SYT11	synaptotagmin XI	1	0.875349	0.0810439	0.18876	0.519182	0.251043	0.507407	0.134778	0.403797
201	H200006051	10979	PLEKHC1	pleckstrin homology domain containing, family C (with FERM domain) member 1	1	0.57898	0.474011	0.980114	0.48764	0.753042	0.826451	-0.0296249	0.683373
202	H200005773	80025	PANK2	pantothenate kinase 2 (Hallervorden-Spatz syndrome)		0	1.28703	0.850839	0.34034	0.288786	0.919621	0.188351	0.76813
203	H200006058	2617	GARS	glycyl-tRNA synthetase	1	0.718184	1.00756	0.803347	1.09554	0.623214	1.1088	0.2966	0.892775
204	H200006061	378	ARF4	ADP-ribosylation factor 4	1	0.263982	0.597314	0.913533	0.545771	0.396797	0.204229	0.444939	0.486938
205	H200006064	2246	FGF1	fibroblast growth factor 1 (acidic)	1	0	3.10386	0.628854	0	2.10512	1.51671	0	1.53784
206	H200006072	6241	RRM2	ribonucleotide reductase M2 polypeptide	1	-2.41097	-0.642701	-0.733456	-0.979913	-1.67854	-2.53575	-0.190696	-1.49874
207	H200005980	682	BSG	basigin (OK blood group)	1	-0.0936731	0.440059	0.700043	0.500093	0.283431	0.570418	0.334733	0.392655
208	H200006274	25874	BRP44	brain protein 44		-0.464323	-0.586029	-0.263844	-0.759761	-0.8248	-0.327748	0.102748	-0.546882
209	H200006097	3397	ID1	inhibitor of DNA binding 1, dominant negative helix-loop-helix protein	1	-1.16494	-0.948274	-0.395723	-1.70581	-1.46175	-1.27228	0.444375	-1.15813
210	H200006195	6876	TAGLN	transgelin	1	0.687451	0.780164	1.22101	1.1174	1.20162	0.864513	-0.372075	0.978693
211	H200006283	847	CAT	catalase	1	-0.470801	0.0165148	0	-1.06304	-0.524244	-1.13343	0.170933	-0.631567
212	H200006386	3248	HPGD	hydroxyprostaglandin dehydrogenase 15-(NAD)		-1.48317	0.192052	-0.35183	-0.803607	-0.935609	-1.67507	0.174597	-0.777476
213	H200006199	1902	EDG2	endothelial differentiation, lysophosphatidic acid G-protein-coupled receptor, 2		-1.18276	1.09216	-0.399758	-1.46682	-1.26626	-0.707205	0.049837	-0.816218
214	H200006209	10962	MLLT11	myeloid/lymphoid or mixed-lineage leukemia (trithorax homolog, Drosophila); translocated to, 11		0.982098	1.32082	0.482273	0.692161	0.70877	1.13116	-0.016688	0.882045
215	H200006390	4637	MYL6	myosin, light polypeptide 6, alkali, smooth muscle and non-muscle	1	0	-0.000415814	0.912144	0.650468	0.0769775	0.234143	0.115022	0.485162
216	H200006393	5355	PLP2	proteolipid protein 2 (colonic epithelium-enriched)	1	-0.110211	0.912687	1.04401	0.760517	0.315955	0.538663	-0.0609226	0.576937
217	H200006118	6364	CCL20	chemokine (C-C motif) ligand 20	1	0.524871	-1.92051	-0.377762	-0.845678	-1.91823	-2.3122	1.45462	-1.14159
218	H200006120	1490	CTGF	connective tissue growth factor	1	0.232294	0.956731	1.21418	0.554005	0.502953	-0.117331	0.384129	0.557138
219	H200006133	977	CD151	CD151 antigen	1	0.0343882	0.425118	0.665247	0.159642	0.133012	0.0433264	-0.107696	0.243456
220	H200006230	288	ANK3	ankyrin 3, node of Ranvier (ankyrin G)	1	0.895136	0.355734	0.00585895	0.728909	0.762061	0.778381	-1.24073	0.574313
221	H200006318	1052	CEBPD	CCAAT/enhancer binding protein (C/EBP), delta	1	0.161876	-2.00452	-1.25827	-1.3074	-1.18822	-1.39255	0.696778	-1.28546
222	H200006140	894	CCND2	cyclin D2	1	-0.578327	-0.0547909	-0.319027	0.0255255	-0.89936	-0.27466	0.647908	-0.350107
223	H200006334	3399	ID3	inhibitor of DNA binding 3, dominant negative helix-loop-helix protein	1	-1.53636	-0.902754	-0.638116	-2.22363	-1.53393	-1.477	-0.191611	-1.37179
224	H200006172	440	ASNS	asparagine synthetase		1.16644	1.49266	1.49721	1.55136	1.21007	1.5736	0.182541	1.41522
225	H200006354	694	BTG1	B-cell translocation gene 1, anti-proliferative	1	-0.863982	-0.583214	-0.616974	-0.357419	-0.244222	-0.327153	0.0807991	-0.498828
226	H200006455	307	ANXA4	annexin A4		-0.0396232	-0.44712	-0.584998	-0.476881	-0.94303	-0.259022	-0.173734	-0.458446
227	H200006467	3157	HMGCS1	3-hydroxy-3-methylglutaryl-Coenzyme A synthase 1 (soluble)		-1.1355	-1.3067	-0.81406	-0.785214	-0.929527	0.0546501	-0.800663	-0.857395
228	H200006652	596	BCL2	B-cell CLL/lymphoma 2	1	-0.539452	-3.62669	-0.991634	-1.72142	-0.16503	-1.6768	0.40824	-1.40652
229	H200006578	678	ZFP36L2	zinc finger protein 36, C3H type-like 2		-0.923617	-1.34188	-0.847055	-0.784332	-1.1515	-1.1127	0.0932805	-1.02685
230	H200006758	4118	MAL	mal, T-cell differentiation protein		-0.0659474	-2.02107	-1.86299	-0.854706	-0.932128	-1.70414	-0.15495	-1.24016
231	H200006760	6376	CX3CL1	chemokine (C-X3-C motif) ligand 1		-0.880966	-1.55616	-1.19166	-2.02292	-2.03052	-1.94924	-0.037978	-1.60524
232	H200006680	2012	EMP1	epithelial membrane protein 1		-0.899582	-1.96428	0.326827	-1.20133	-1.40179	-0.549054	0.894779	-1.01463
233	H200006787	3148	HMGB2	high-mobility group box 2	1	-0.968926	-1.59524	-0.878031	-1.54346	-1.09091	-0.58801	0.122517	-1.11076
234	H200006509	80781	COL18A1	collagen, type XVIII, alpha 1	1	-0.167538	-0.99932	-0.77615	-0.621576	-0.733397	-0.762547	0.120941	-0.676755
235	H200006701	54964	C1orf56	chromosome 1 open reading frame 56		-0.278421	0.0113814	0.357429	0.44125	0.688891	0.849936	-0.661587	0.345078
236	H200006704	10409	BASP1	brain abundant, membrane attached signal protein 1		0.213102	0.6915	0.652375	0.809641	0.349967	0.7277	0.276887	0.574048
237	H200006520	2621	GAS6	growth arrest-specific 6	1	0.712548	0.683097	0.561741	0.305941	0.234297	0.3779	-0.0817204	0.466239
238	H200006523	80854	SET7	SET domain-containing protein 7		0.324662	0.813465	0.932474	0.552765	0.593803	0.885529	0.125825	0.675011
239	H200006622	5955	RCN2	reticulocalbin 2, EF-hand calcium binding domain	1	-0.0301131	1.44695	1.01288	0.0275308	0.236976	0.310345	0.357844	0.439325
240	H200006531	5274	SERPINI1	serpin peptidase inhibitor, clade I (neuroserpin), member 1	1	0.563418	0.927741	0.679572	0.275302	0.133948	0.668688	0.287278	0.541445
241	H200006812	2317	FLNB	filamin B, beta (actin binding protein 278)	1	0.438972	0.925575	0.854305	0.883107	0.598962	1.14276	0.244773	0.80728
242	H200006636	25800	SLC39A6	solute carrier family 39 (zinc transporter), member 6		0.354841	1.16764	0.461049	0.522205	-0.194744	0.455356	0.711501	0.461057
243	H200006817	6581	SLC22A3	solute carrier family 22 (extraneuronal monoamine transporter), member 3		-0.0770904	0.532679	0.386548	0.267151	0.467428	0.883942	-0.294356	0.41011
244	H200006823	3176	HNMT	histamine N-methyltransferase		-0.539979	-0.756072	-0.221847	-0.910657	-0.781069	-0.646892	0.0830448	-0.636277
245	H200006831	6275	S100A4	S100 calcium binding protein A4 (calcium protein, calvasculin, metastasin, murine placental homolog)	1	-0.266641	-1.5551	-0.419856	-0.979242	-0.95375	-0.997342	0.244393	-0.861989
246	H200007034	8743	TNFSF10	tumor necrosis factor (ligand) superfamily, member 10	1	0.0842249	-0.601854	-0.694713	-0.423448	-0.714618	-0.86338	0.359867	-0.535631
247	H200006948	0	-	Homo sapiens cDNA FLJ30550 fis, clone BRAWH2001502		1.1134	0.928945	1.23371	1.05818	0.948131	1.16015	-0.204774	1.07375
248	H200007150	161291	TMEM30B	transmembrane protein 30B		-1.68753	-2.9593	-1.4134	-1.89138	-1.36628	-1.51417	-0.199381	-1.80535
249	H200007061	1719	DHFR	dihydrofolate reductase	1	-0.881806	-1.0075	-0.287573	-0.919133	-0.754107	-0.814801	0.360758	-0.777486
250	H200006978	5771	PTPN2	protein tyrosine phosphatase, non-receptor type 2	1	-0.261877	-0.853739	-0.133809	-0.536223	-0.694267	-0.338363	-0.647621	-0.466821
251	H200006884	5054	SERPINE1	serpin peptidase inhibitor, clade E (nexin, plasminogen activator inhibitor type 1), member 1	1	1.05919	1.09728	0.922248	1.08911	1.05965	1.07412	-0.462512	1.05027
252	H200007074	5066	PAM	peptidylglycine alpha-amidating monooxygenase		0.156733	-0.869369	-0.152595	-0.93542	-0.354908	-0.439508	0.484188	-0.392797
253	H200007171	11260	XPOT	exportin, tRNA (nuclear export receptor for tRNAs)	1	0.343649	1.43678	0.286639	0.843547	0.860492	1.21064	0	0.785357
254	H200006989	595	CCND1	cyclin D1	1	0.272312	1.10481	0.992602	0.593852	0.439636	0.162089	0.342636	0.547799
255	H200006898	1998	ELF2	E74-like factor 2 (ets domain transcription factor)	1	-0.357683	-0.600995	-0.749999	-0.121078	0.301621	-0.131696	-0.213465	-0.279543
256	H200007088	1033	CDKN3	cyclin-dependent kinase inhibitor 3 (CDK2-associated dual specificity phosphatase)	1	-1.45752	-0.584723	-0.154649	-1.20408	-0.585287	-1.41018	0.23889	-0.858803
257	H200006902	7071	KLF10	Kruppel-like factor 10	1	-0.159207	0.531973	-0.212184	-0.779993	-0.866421	-0.463507	0.012388	-0.362145
258	H200007001	3606	IL18	interleukin 18 (interferon-gamma-inducing factor)		-0.0776597	-3.75269	-0.720477	0	-1.19688	-1.35212	0.631676	-1.45208
259	H200006911	10457	GPNMB	glycoprotein (transmembrane) nmb	1	0.55081	0.622829	0.047823	1.10949	0.296812	0.843748	0.439352	0.577837
260	H200007092	875	CBS	cystathionine-beta-synthase	1	0.992052	0.367403	1.46335	0.563368	1.18712	0.753898	0	0.952886
261	H200007193	4170	MCL1	myeloid cell leukemia sequence 1 (BCL2-related)	1	-0.0328625	0.585345	0.939527	0.335818	-0.0749711	0.275457	0.151367	0.338052
262	H200007015	57600	KIAA1450	KIAA1450 protein		0.491903	1.56941	0.399224	1.29125	1.81695	1.58096	-0.307897	1.19162
263	H200006925	90161	HS6ST2	heparan sulfate 6-O-sulfotransferase 2		-0.686027	4.20402	0.545975	0	-0.0996262	0.250573	0.264695	0.751719
264	H200007388	3955	LFNG	lunatic fringe homolog (Drosophila)	1	-1.05294	-1.43209	-0.326866	-1.24884	-0.974469	-0.651399	-0.859589	-0.974709
265	H200007582	6372	CXCL6	chemokine (C-X-C motif) ligand 6 (granulocyte chemotactic protein 2)		-0.369222	-2.46758	-1.87805	-1.98438	-2.9089	-3.00882	0.706763	-2.10282
266	H200007495	55366	LGR4	leucine-rich repeat-containing G protein-coupled receptor 4		-0.750743	-1.43175	-0.884588	-0.811145	-0.982838	-0.938587	0.266689	-0.966609
267	H200007807	7042	TGFB2	transforming growth factor, beta 2	1	0.743653	0.960066	0.510017	0.800597	0.694893	0.667056	0.0201587	0.713719
268	H200007907	2308	FOXO1A	forkhead box O1A (rhabdomyosarcoma)	1	0.846704	0.92355	0.676706	1.05748	1.10895	1.20893	-0.249524	0.970387
269	H200007648	4286	MITF	microphthalmia-associated transcription factor	1	-0.647026	-1.31897	-0.550211	-0.443347	-0.97106	-0.369299	-0.140469	-0.723889
270	H200007656	1999	ELF3	E74-like factor 3 (ets domain transcription factor, epithelial-specific )	1	-0.837335	-1.45997	-1.33394	-0.909168	-1.07369	-1.30058	-0.143225	-1.15245
271	H200007934	9987	HNRPDL	heterogeneous nuclear ribonucleoprotein D-like	1	-0.635263	-0.831545	-0.802561	-0.77172	-0.758031	-0.969807	0.180269	-0.794821
272	H200007765	3383	ICAM1	intercellular adhesion molecule 1 (CD54), human rhinovirus receptor	1	0.707449	1.18703	0.852032	1.37708	0.963089	1.29705	0.114427	1.05382
273	H200007780	0	-	Homo sapiens cDNA FLJ11397 fis, clone HEMBA1000622		-1.11495	1.01144	0.157595	-0.512893	0.789223	0.673442	-0.825416	0.123415
274	H200008092	114801	KIAA1913	KIAA1913		1.02658	2.52952	0.972423	1.47333	1.16532	1.87414	0	1.5444
275	H200007999	2634	GBP2	guanylate binding protein 2, interferon-inducible		-0.913642	-2.06943	-0.679811	-1.76453	-0.96296	-0.962451	0.0673925	-1.22547
276	H200008095	5959	RDH5	retinol dehydrogenase 5 (11-cis and 9-cis)		-1.12662	-0.362707	-0.652005	-0.0046148	0.24943	-0.575758	-1.19674	-0.397162
277	H200008100	84146	ZNF644	zinc finger protein 644		0.174732	0.422552	0.703374	0.189314	0.158248	0.440482	0.343988	0.348117
278	H200008006	10512	SEMA3C	sema domain, immunoglobulin domain (Ig), short basic domain, secreted, (semaphorin) 3C		0.303398	0.943876	0.957092	1.1459	0.794431	0.787963	0.229848	0.82211
279	H200008011	4950	OCLN	occludin	1	-0.241514	-0.683682	-0.0397225	-0.568649	-0.830648	-0.632275	-0.0860681	-0.508204
280	H200008204	47	ACLY	ATP citrate lyase		0	-0.194451	0.545687	-0.657693	0	0.689352	0	0.207978
281	H200008122	10678	B3GNT1	UDP-GlcNAc:betaGal beta-1,3-N-acetylglucosaminyltransferase 1		0.0957596	-0.287879	0.346243	0.225042	-0.382213	-0.119849	0.933892	-0.0204825
282	H200008137	1808	DPYSL2	dihydropyrimidinase-like 2	1	0.170268	0.953721	0.475236	0.557159	0.120665	0.641515	0.42802	0.486427
283	H200008327	56259	CTNNBL1	catenin, beta like 1	1	0.231302	0.421774	0.178352	0.706687	-0.323036	0.204165	0.24559	0.273975
284	H200008335	93663	ARHGAP18	Rho GTPase activating protein 18	1	-0.563479	-0.531749	-0.210835	-0.807708	-0.895599	-1.1356	-0.0700085	-0.656044
285	H200008241	5074	PAWR	PRKC, apoptosis, WT1, regulator	1	0.475831	1.3459	0.54321	1.13239	1.38463	1.26776	0.261653	1.00876
286	H200008150	57205	ATP10D	ATPase, Class V, type 10D		-0.271699	-0.42293	-0.22764	-0.587411	-0.826758	-0.694798	0.519075	-0.505206
287	H200008152	57451	ODZ2	odz, odd Oz/ten-m homolog 2 (Drosophila)		0.632262	0.836647	0.194945	0.578661	0.768433	0.909574	0	0.649395
288	H200008153	23034	SAMD4	sterile alpha motif domain containing 4		0.108534	0.861574	0.619555	0.763486	0.333216	0.478602	0.400449	0.534829
289	H200008164	1152	CKB	creatine kinase, brain	1	-0.0425746	-0.738475	-0.345547	-1.37346	-0.830677	-1.23499	0.777476	-0.760954
290	H200008354	10628	TXNIP	thioredoxin interacting protein	1	-0.812411	-1.6644	-1.39235	-1.2195	-0.687774	-1.01577	-0.582716	-1.13203
291	H200008463	382	ARF6	ADP-ribosylation factor 6	1	0.109047	0.429147	0.0936724	-0.263007	-0.723083	-0.0304279	0.589705	-0.0641086
292	H200008380	55647	RAB20	RAB20, member RAS oncogene family		-0.277358	-0.655253	-0.536596	-0.87056	-1.02604	-0.406179	-0.111666	-0.634428
293	H200008675	6510	SLC1A5	solute carrier family 1 (neutral amino acid transporter), member 5		0.482925	1.47104	1.47225	0.881601	0.521015	1.04522	0.142624	0.97901
294	H200008411	91694	LONRF1	LON peptidase N-terminal domain and ring finger 1		0.376543	1.51263	0.639333	0.599588	0.387107	0.590999	0.406613	0.711391
295	H200008510	89970	KIAA1972	KIAA1972 protein		0.0603694	0.79203	0.977147	0.117441	-0.0489654	0.343144	0.503512	0.373528
296	H200008511	1915	EEF1A1	eukaryotic translation elongation factor 1 alpha 1	1	-0.686776	-1.40095	-1.009	-0.836042	-1.07234	-0.771118	-0.349838	-0.962705
297	H200008419	3488	IGFBP5	insulin-like growth factor binding protein 5	1	0.660721	0.907373	0.513922	1.00552	1.25027	1.13848	-0.65141	0.912714
298	H200008517	468	ATF4	activating transcription factor 4 (tax-responsive enhancer element B67)	1	0.342261	0.736734	0.55928	0.728478	0.359296	0.325964	0.00988708	0.508669
299	H200008438	55612	C20orf42	chromosome 20 open reading frame 42	1	0.441211	0.978726	0.752278	0.55636	0.913991	1.40815	-0.043314	0.854195
300	H200008632	6136	RPL12	ribosomal protein L12		0.0366273	0.105026	-0.810347	-1.04501	-0.419398	-0.687427	0.338881	-0.516154
301	H200008454	9212	AURKB	aurora kinase B	1	-0.626098	-1.839	-0.200596	-0.674247	-0.527651	-0.726163	-0.270155	-0.775972
302	H200008637	84275	MGC4399	mitochondrial carrier protein		0.209853	1.34054	0.293858	0.517759	0.145593	0.846841	0.43455	0.440034
303	H200008845	50861	STMN3	stathmin-like 3		-1.32965	-2.00255	-1.69914	-1.98896	-2.12068	-1.74064	-0.815086	-1.79346
304	H200008849	81848	SPRY4	sprouty homolog 4 (Drosophila)	1	-0.296954	-1.14534	-0.10906	-0.739525	-0.739333	-0.86083	0.313823	-0.648508
305	H200008767	27075	TSPAN13	tetraspanin 13		0.305509	1.37329	1.1445	0.355635	0.0771313	0.521924	1.01248	0.629664
306	H200008866	6509	SLC1A4	solute carrier family 1 (glutamate/neutral amino acid transporter), member 4		0.412565	1.52494	0.239272	0.93499	0.320252	1.08891	0	0.743131
307	H200008873	934	CD24	CD24 antigen (small cell lung carcinoma cluster 4 antigen)	1	-0.370913	-0.976551	-0.978117	-0.520084	-0.494329	0.039455	-0.124283	-0.55009
308	H200008874	80023	C20orf98	chromosome 20 open reading frame 98		-0.578078	-0.661036	-0.581632	-1.05993	-0.988977	-1.10559	0.595984	-0.844495
309	H200009068	65979	PHACTR4	phosphatase and actin regulator 4		-0.0369772	-0.808012	-0.750296	-0.556533	0.0376988	-0.344165	-0.912541	-0.415752
310	H200008976	0	-			-0.194554	-0.0444518	-0.070048	0.0712551	-0.189173	-0.854948	0.276211	-0.251559
311	H200008805	2678	GGT1	gamma-glutamyltransferase 1		-0.213335	-0.529029	-0.202093	-0.599624	-0.402008	-0.730258	-0.0965812	-0.433701
312	H200008806	718	C3	complement component 3	1	-2.62402	-3.84718	-3.67982	-2.44413	-2.6274	-2.49457	0.852013	-2.95286
313	H200008991	800	CALD1	caldesmon 1	1	0.672273	0.886531	0.285741	1.23438	0.969062	1.69497	0	0.896581
314	H200009411	64400	FTS	fused toes homolog (mouse)	1	0.637962	0.747637	1.36594	0.77549	0.590845	1.1178	0.249786	0.872612
315	H200009412	5125	PCSK5	proprotein convertase subtilisin/kexin type 5	1	0	0	-0.260448	-1.91781	-0.814743	-1.81488	0.726554	-1.19614
316	H200009317	79017	C7orf24	chromosome 7 open reading frame 24		0.395161	1.16769	0.482439	0.501472	0.427915	0.663871	0.108831	0.620174
317	H200009322	0	-	Homo sapiens cDNA FLJ31002 fis, clone HLUNG2000004		-0.580987	-1.23422	-0.403432	0	-0.511596	-0.879731	0.240598	-0.729414
318	H200009324	112574	SNAG1	sorting nexin associated golgi protein 1	1	0.151702	3.011	0.635519	0.476934	0.24735	0.945107	0	0.652736
319	H200009162	23235	SNF1LK2	SNF1-like kinase 2		-0.675273	-0.507245	-0.761026	-0.559861	0.128312	-0.0663611	-0.834413	-0.391513
320	H200009442	9414	TJP2	tight junction protein 2 (zona occludens 2)		0.142638	-0.413891	-0.318177	-0.0221319	0.262696	0	-0.933966	-0.0605047
321	H200009360	285231	FBXW12	F-box and WD-40 domain protein 12		-1.02254	-0.866274	-0.458894	-0.733418	0.197935	-0.321775	-0.768402	-0.525498
322	H200009367	54841	BIVM	basic, immunoglobulin-like variable motif containing		-0.381912	-0.866437	-0.269711	-0.577146	-0.423009	-0.726832	0.149884	-0.540841
323	H200009382	0	-	Homo sapiens cDNA: FLJ22528 fis, clone HRC12825		-0.156919	-1.04633	-0.878725	-0.999158	-1.39335	-1.3047	0.952747	-1.07838
324	H200009485	2679	GGT2	gamma-glutamyltransferase 2		-0.910329	-1.42103	-0.665683	-1.65071	-1.47995	-1.28328	0.388032	-1.22708
325	H200009211	6309	SC5DL	sterol-C5-desaturase (ERG3 delta-5-desaturase homolog, fungal)-like		0.181337	0.978441	0.8529	0.238655	0.533074	1.25737	0.132494	0.713173
326	H200009642	3685	ITGAV	integrin, alpha V (vitronectin receptor, alpha polypeptide, antigen CD51)	1	0.307802	1.1953	1.47738	0.311447	0.846306	1.12809	-0.161982	0.87772
327	H200009826	3885	KRTHA4	keratin, hair, acidic, 4		1.09805	0.629308	0.240698	0.997541	0.810142	1.34136	-0.0809482	0.866355
328	H200009647	7980	TFPI2	tissue factor pathway inhibitor 2	1	0.283428	1.43084	1.43137	0.651779	0.470428	0.579094	0.596908	0.814609
329	H200009837	5265	SERPINA1	serpin peptidase inhibitor, clade A (alpha-1 antiproteinase, antitrypsin), member 1	1	-0.489802	-1.29846	-0.288136	-0.907183	-0.715108	-1.03899	-0.211128	-0.789612
330	H200009887	51361	HOOK1	hook homolog 1 (Drosophila)		-0.575058	-0.947368	-0.225235	-1.18837	-1.08368	-0.790627	0.702734	-0.79921
331	H200009908	4603	MYBL1	v-myb myeloblastosis viral oncogene homolog (avian)-like 1		-0.885143	-1.54444	-0.75478	-1.17463	-1.36831	-1.25855	-0.262052	-1.16431
332	H200010095	0	-	HSZ78330 Human fetal brain S. Meier-Ewert Homo sapiens cDNA clone 2.49 (CEPH), mRNA sequence		0.0347873	0.744604	0.505397	0.674869	0.0100252	0.224913	0.0582379	0.388338
333	H200009919	55031	USP47	ubiquitin specific peptidase 47	1	0.29519	0.324818	0.689402	0.244565	-0.119872	0.282391	0.331167	0.286082
334	H200009924	7169	TPM2	tropomyosin 2 (beta)	1	0.442091	0.69608	1.03533	1.25735	0.975519	0.398286	-0.427106	0.800776
335	H200010023	80315	CPEB4	cytoplasmic polyadenylation element binding protein 4		0.384248	1.88386	0.811089	-0.0341575	0.734094	0.794245	-0.345144	0.766552
336	H200010024	160335	DKFZp762A217	hypothetical protein DKFZp762A217		0	0.445416	0.578948	0.81419	0.435688	-0.235773	-0.678997	0.437424
337	H200010119	5500	PPP1CB	protein phosphatase 1, catalytic subunit, beta isoform	1	-0.14727	0.846079	1.07622	0.396157	0.154337	0.695216	0.0366971	0.503457
338	H200010061	6196	RPS6KA2	ribosomal protein S6 kinase, 90kDa, polypeptide 2	1	0.345374	0.92606	0.513698	0.649342	0.565948	0.626121	0.102019	0.604424
339	H200010066	80256	KIAA1539	KIAA1539	1	-0.156085	0.298871	0.320422	0.275731	0.408994	0.99631	-0.95817	0.360924
340	H200009972	89932	PAPLN	papilin, proteoglycan-like sulfated glycoprotein		-0.924913	-1.87514	-0.397263	-0.985386	-0.864801	-1.01133	-0.334869	-0.934297
341	H200010261	79818	ZNF552	zinc finger protein 552		-1.06844	-0.218408	0.551303	-0.766021	-0.860371	-0.659539	0.750755	-0.411414
342	H200010361	3730	KAL1	Kallmann syndrome 1 sequence	1	0.396646	0.638494	0.49395	0.642942	0.933169	1.42526	0.25107	0.770661
343	H200010362	4582	MUC1	mucin 1, transmembrane	1	-0.821152	0	-0.726517	-0.531196	-0.927149	-1.05509	0.0527632	-0.801813
344	H200010451	8714	ABCC3	ATP-binding cassette, sub-family C (CFTR/MRP), member 3		-2.05927	-2.07453	-0.688045	-1.5793	-1.36915	-1.39584	0.121215	-1.47461
345	H200010467	10551	AGR2	anterior gradient 2 homolog (Xenopus laevis)	1	-2.04625	-1.89996	-0.416521	-2.81914	-1.3739	-1.43777	0.663022	-1.49811
346	H200010303	114614	BIC	BIC transcript		-0.0171805	-1.46064	-2.10099	-1.42203	-2.02165	-1.54455	0.571683	-1.42784
347	H200010587	9455	HOMER2	homer homolog 2 (Drosophila)	1	1.19609	1.12385	1.6761	0.791855	0.743086	0.897325	-0.129968	0.99754
348	H200010493	54492	DKFZP761M1511	hypothetical protein DKFZP761M1511		0.22096	1.34304	-0.0155962	0	0.0454098	0	0	0.42785
349	H200010320	2444	FRK	fyn-related kinase	1	-1.01401	-1.33886	0	-1.60977	-0.888872	-0.717439	-0.0319739	-1.13114
350	H200010434	389831	LOC389831	hypothetical gene supported by AL713796		-0.352631	-0.425787	-0.154936	-0.588873	-0.890678	-0.500352	0.396417	-0.491322
351	H200010534	54843	SYTL2	synaptotagmin-like 2	1	-0.0401284	-2.33239	-1.39796	-1.17105	-1.3155	-2.0303	0.652394	-1.35096
352	H200010642	5125	PCSK5	proprotein convertase subtilisin/kexin type 5	1	-0.735536	-0.717746	-0.255399	-1.26699	-1.04441	-1.08051	0.500908	-0.850099
353	H200010658	83982	FAM14A	family with sequence similarity 14, member A		0.489726	-1.04669	-0.68173	-8.3e-05	-0.0649224	-0.271657	-0.397194	-0.262559
354	H200010772	26996	GPR160	G protein-coupled receptor 160		-0.69204	-0.817591	-0.749229	-0.882533	-0.880866	-0.429843	0.313092	-0.742017
355	H200010963	11057	ABHD2	abhydrolase domain containing 2		0.77772	0.842028	0.477397	0.777403	0.925009	0.961791	0.0544781	0.793558
356	H200010699	56606	SLC2A9	solute carrier family 2 (facilitated glucose transporter), member 9		-0.257081	0.454203	-0.738544	-0.00844407	0.000850132	0	0	-0.210731
357	H200010882	1770	DNAH9	dynein, axonemal, heavy polypeptide 9		0.722565	2.59623	-0.0945055	1.32764	0.543284	0	0	0.949239
358	H200010700	54502	FLJ20273	RNA-binding protein		-1.30269	-2.15771	-2.06712	-1.66048	-1.43447	-1.54838	-0.285832	-1.69514
359	H200010892	0	-	Homo sapiens hypothetical LOC554202, mRNA (cDNA clone IMAGE:3927737)		0.406411	1.40942	0.430219	-0.073477	0.306048	0.529631	-0.233371	0.44908
360	H200010718	50486	G0S2	G0/G1switch 2		0.0431482	2.01467	0.412701	0.975659	0.437373	0.316743	-0.0273346	0.598048
361	H200010997	4088	SMAD3	SMAD, mothers against DPP homolog 3 (Drosophila)	1	-0.246759	-1.02517	-0.669247	-0.312495	-0.798868	-0.671812	0.243266	-0.620725
362	H200010727	3667	IRS1	insulin receptor substrate 1	1	0.14115	0.701838	0.414152	-0.110289	-0.0386036	0.390946	0.648475	0.249866
363	H200011121	7127	TNFAIP2	tumor necrosis factor, alpha-induced protein 2		0.0894512	-1.13202	-1.17869	-0.340817	-0.718484	-0.996766	0.304504	-0.659453
364	H200011130	137492	VPS37A	vacuolar protein sorting 37A (yeast)		0.941557	0	0.408073	0.575872	0.107601	0.503062	0.508272	0.507233
365	H200011043	6568	SLC17A1	solute carrier family 17 (sodium phosphate), member 1		-1.56751	-2.28494	-0.744678	-2.92435	-1.71238	-1.79209	0.821525	-1.83766
366	H200011148	5947	RBP1	retinol binding protein 1, cellular	1	0.887531	0.69415	0.610321	0.625123	1.01821	0.737622	0.0207377	0.762159
367	H200011334	55076	TMEM45A	transmembrane protein 45A		1.10006	1.76414	1.5834	1.74506	0	1.6182	0	1.61057
368	H200011240	9637	FEZ2	fasciculation and elongation protein zeta 2 (zygin II)	1	0.326813	0.899374	0.705638	0.259954	0.190858	0.432565	0.472466	0.4692
369	H200011156	3484	IGFBP1	insulin-like growth factor binding protein 1	1	-1.9607	-1.78491	-0.519893	-0.775753	-1.81726	-2.34404	0.54356	-1.53376
370	H200011063	0	-	Homo sapiens genomic DNA; cDNA DKFZp564B222 (from clone DKFZp564B222)		-0.843498	-0.287549	1.66174	0	0.242973	-0.0840178	-0.308459	0.16259
371	H200011349	148418	SAMD13	sterile alpha motif domain containing 13		-1.48965	0	-0.503481	-1.49759	-0.956445	-0.655834	0	-0.934413
372	H200011350	7083	TK1	thymidine kinase 1, soluble	1	-0.939807	-1.29055	-0.345291	-1.54021	-0.815585	-1.56028	0.071561	-1.08195
373	H200011256	5376	PMP22	peripheral myelin protein 22	1	-0.698991	-1.16875	-0.320392	-0.855104	-0.105969	-1.03799	0.393428	-0.711392
374	H200011181	5829	PXN	paxillin	1	0.083208	0.657583	1.13002	0.523158	0.337469	0.836877	-0.338109	0.58419
375	H200011100	8493	PPM1D	protein phosphatase 1D magnesium-dependent, delta isoform		-0.531818	-0.781732	-0.574408	-0.54291	-0.706138	-0.36228	0.0176061	-0.59282
376	H200011296	55207	ARL8B	ADP-ribosylation factor-like 8B		0.474843	0.8843	0.690102	1.20669	0.252997	0.565682	0.860866	0.679103
377	H200011505	55568	GALNT10	UDP-N-acetyl-alpha-D-galactosamine:polypeptide N-acetylgalactosaminyltransferase 10 (GalNAc-T10)	1	0.253664	0.549287	0.51142	0.301096	0.5656	0.68252	-0.45003	0.477265
378	H200011508	57579	KIAA1411	KIAA1411		-0.875535	-0.0598789	-0.492962	-1.24271	-0.325776	-0.0334476	-0.265554	-0.475803
379	H200011513	84222	DKFZp434N035	hypothetical protein DKFZp434N035		0.443504	0.691411	0.871609	0.27328	0.612118	0.840523	-0.024916	0.622074
380	H200011699	4616	GADD45B	growth arrest and DNA-damage-inducible, beta	1	0.830292	1.27445	1.52938	1.25555	1.54315	1.47753	-0.341564	1.31839
381	H200011631	7412	VCAM1	vascular cell adhesion molecule 1	1	-0.951499	-2.23613	-1.63419	-4.33793	-2.68755	-2.27298	0.400625	-2.17297
382	H200011549	1465	CSRP1	cysteine and glycine-rich protein 1		0.447003	0.727919	0.888235	0.836411	0.683461	0.985717	0.362586	0.764507
383	H200011458	84455	KIAA1799	KIAA1799 protein		-1.25418	0.0220919	-0.374238	0.161207	0.0440989	0.0451306	-1.30358	-0.23777
384	H200011747	4313	MMP2	matrix metallopeptidase 2 (gelatinase A, 72kDa gelatinase, 72kDa type IV collagenase)	1	1.04743	1.91087	1.15788	2.00349	1.77297	1.58537	-0.707307	1.57967
385	H200011749	0	-	Homo sapiens PRO2760 mRNA, complete cds		-0.0177991	1.17667	-0.00839645	0.298496	0.195025	0.07368	0.312089	0.342522
386	H200011482	0	-	Homo sapiens clone 23771 mRNA sequence		0.531686	0.362944	0.209735	0.368306	0.740517	0.569217	-0.30454	0.463734
387	H200011670	8971	H1FX	H1 histone family, member X		-0.0505722	0.527957	1.04035	0.223724	0.65809	0.381109	0.136917	0.467023
388	H200011491	51454	GULP1	GULP, engulfment adaptor PTB domain containing 1	1	-1.28317	-2.29716	-1.98821	-2.16268	-1.02161	-0.580529	-0.488158	-1.50037
389	H200011586	10057	ABCC5	ATP-binding cassette, sub-family C (CFTR/MRP), member 5		-0.518356	-1.00415	-0.865642	-0.626355	-0.604022	-0.428817	-0.226754	-0.656294
390	H200011770	6678	SPARC	secreted protein, acidic, cysteine-rich (osteonectin)	1	0.592639	0.958309	0.692568	0.662308	1.05213	1.07806	0.0907049	0.839336
391	H200011980	9956	HS3ST2	heparan sulfate (glucosamine) 3-O-sulfotransferase 2		1.37642	1.30606	0.281316	1.22239	1.46867	1.45189	0.040127	1.18446
392	H200012084	5476	PPGB	protective protein for beta-galactosidase (galactosialidosis)		0.528447	1.16641	0.299917	1.23947	0.611671	0.791939	0.126397	0.772975
393	H200012088	9732	DOCK4	dedicator of cytokinesis 4		0.030245	1.11242	0.421687	0.382206	0.451134	0.913661	0.18334	0.551891
394	H200011805	84419	C15orf48	chromosome 15 open reading frame 48		0.501086	0.861668	0.646114	0.856485	0.941744	0.591952	-0.125176	0.733175
395	H200011904	9200	PTPLA	protein tyrosine phosphatase-like (proline instead of catalytic arginine), member A		0.14888	0.924912	0.653483	0.326393	0	0.893	-0.181854	0.646177
396	H200011999	11339	OIP5	Opa interacting protein 5	1	-1.54317	-1.44651	-0.536975	-0.628639	-1.1423	-1.25719	-0.16887	-1.13463
397	H200011817	3987	LIMS1	LIM and senescent cell antigen-like domains 1	1	0.596146	1.50697	0.316595	0.555821	0.566116	1.89706	0.480384	0.899738
398	H200011913	8542	APOL1	apolipoprotein L, 1	1	-0.419283	-1.12957	-0.912929	-0.897395	-0.803546	-0.976143	0.093384	-0.856477
399	H200012011	55604	LRRC16	leucine rich repeat containing 16		-0.371896	-1.23955	-1.22054	-0.355367	-0.776869	-0.276144	0.436948	-0.706729
400	H200012016	10205	EVA1	epithelial V-like antigen 1		-1.84744	-1.67975	-0.912008	-2.17928	-1.29524	-2.10997	0.173171	-1.70474
401	H200011829	11030	RBPMS	RNA binding protein with multiple splicing	1	-0.637502	-1.30891	-1.12656	-0.969347	-0.835534	-0.947497	-0.00377388	-0.970891
402	H200012121	51110	LACTB2	lactamase, beta 2		-0.778237	-0.674314	-0.409452	-0.823439	-0.851192	-0.624504	0.325571	-0.68984
403	H200012167	0	-	Homo sapiens cDNA FLJ33090 fis, clone TRACH2000559		-1.09983	-1.30535	-1.33709	-1.96632	-1.58247	-0.947537	-0.0846351	-1.38716
404	H200012276	259266	ASPM	asp (abnormal spindle)-like, microcephaly associated (Drosophila)	1	-2.17363	0	-0.25834	-2.67126	-1.62685	-2.92819	0.468368	-2.01972
405	H200012459	348174	LOC348174	secretory protein LOC348174		1.15252	1.87129	1.81406	1.3611	2.40265	2.31763	-1.75024	1.81987
406	H200012378	10100	TSPAN2	tetraspanin 2		1.38829	2.07456	1.51995	1.93256	1.97439	2.01758	-0.200313	1.81789
407	H200012480	27120	DKKL1	dickkopf-like 1 (soggy)		0.465285	0.901019	0.283117	0.276872	0.336271	1.47741	0.133583	0.623329
408	H200012394	9397	NMT2	N-myristoyltransferase 2		-0.423599	-0.67027	-0.488051	-0.771475	-0.681647	-1.01782	0.235494	-0.675951
409	H200012208	26511	CHIC2	cysteine-rich hydrophobic domain 2	1	0.558183	1.16121	0	0.559822	1.03125	1.29337	0.150619	0.876901
410	H200012324	347902	AMIGO2	adhesion molecule with Ig-like domain 2		0.407178	1.24724	1.05103	0.751306	0.635253	0.753477	0.195975	0.80758
411	H200012511	153562	MARVELD2	MARVEL domain containing 2		-0.0866302	-0.666937	-0.98142	-0.781727	-0.492466	-0.0722748	0.217556	-0.513576
412	H200012513	0	-	Homo sapiens mRNA; cDNA DKFZp564N1116 (from clone DKFZp564N1116)		-0.60381	-1.32353	-0.849457	-1.39875	-1.52353	-1.23888	0.0943517	-1.15633
413	H200012327	112817	C10orf65	chromosome 10 open reading frame 65		-1.22645	-2.33832	-2.03805	-1.74417	-2.26612	-1.80142	-0.11676	-1.8628
414	H200012241	201799	FLJ32028	hypothetical protein FLJ32028		0.258602	0.715144	0.17476	0.413948	0	0.717364	0	0.442323
415	H200012432	51755	CRKRS	Cdc2-related kinase, arginine/serine-rich	1	0.189783	1.00886	0.4829	0.69702	0.477131	0.809834	0.0842943	0.657402
416	H200012557	136853	SRCRB4D	scavenger receptor cysteine rich domain containing, group B (4 domains)		0.531267	0.723572	0.170686	0.448211	0.572743	0.608877	-0.119705	0.504893
417	H200012666	55679	LIMS2	LIM and senescent cell antigen-like domains 2	1	1.8066	1.79643	1.14865	1.35749	2.16403	2.04987	-0.105167	1.72051
418	H200012611	79674	VEPH1	ventricular zone expressed PH domain homolog 1 (zebrafish)		0.589847	1.49423	0.110601	0.762952	0.463832	1.70001	0	0.901616
419	H200012712	330	BIRC3	baculoviral IAP repeat-containing 3	1	-0.870367	-2.07558	-1.70204	-0.315456	-1.66771	-1.3852	-0.422569	-1.26926
420	H200012724	56895	AGPAT4	1-acylglycerol-3-phosphate O-acyltransferase 4 (lysophosphatidic acid acyltransferase, delta)		-0.504363	-0.692873	-0.355325	-0.394431	-0.738609	-0.733757	0.074523	-0.585844
421	H200012910	440338	LOC440338	hypothetical gene supported by AJ002784		0.672206	0.432151	0.15432	1.04052	1.03611	0.906164	-0.324904	0.716687
422	H200013127	56975	FAM20C	family with sequence similarity 20, member C		-0.163997	-0.633685	-0.223707	-1.7063	-0.385972	-0.460822	0.183618	-0.610934
423	H200013228	79413	ZBED2	zinc finger, BED-type containing 2		-0.0641773	-1.58762	-0.523894	-0.429105	-1.25767	-0.928653	0.229921	-0.779444
424	H200013239	0	-	Homo sapiens mRNA; cDNA DKFZp564H1663 (from clone DKFZp564H1663)		-0.904143	-1.18372	-0.376277	-1.03851	-0.49586	-0.363358	-0.664514	-0.729345
425	H200013051	64881	PCDH20	protocadherin 20		-0.727785	-2.1245	-1.52848	0	-1.25957	-0.638534	0.00861894	-1.28356
426	H200013053	9497	SLC4A7	solute carrier family 4, sodium bicarbonate cotransporter, member 7	1	0.108769	1.02559	0.85629	0.156881	0.694302	0.887299	-0.179975	0.603953
427	H200013065	143903	LAYN	layilin		0.949041	0.556165	0.19104	0.722025	0.271423	0.351459	-0.0438914	0.513615
428	H200012985	23529	CLCF1	cardiotrophin-like cytokine factor 1	1	-0.283859	-0.915613	-0.387852	-0.763855	-0.416248	-0.828921	0.164369	-0.599391
429	H200013397	5481	PPID	peptidylprolyl isomerase D (cyclophilin D)	1	0.203373	0.922935	0.868664	0.680927	-0.032922	0.51993	0.335973	0.527151
430	H200013596	10217	CTDSPL	CTD (carboxy-terminal domain, RNA polymerase II, polypeptide A) small phosphatase-like		-0.332186	-0.793994	-0.454402	-0.736623	-0.589107	-0.387468	-0.199552	-0.548963
431	H200013414	8660	IRS2	insulin receptor substrate 2		0.316763	0.0885139	0.319721	0.360479	0.220709	0.385143	0.959536	0.292133
432	H200013366	9315	C5orf13	chromosome 5 open reading frame 13		0.441228	1.45194	3.59215	1.26462	0.96907	1.66254	0.332248	1.38463
433	H200013469	144455	E2F7	E2F transcription factor 7		1.07207	1.41627	0.518302	0.738681	0.737741	1.47806	0.218524	0.99352
434	H200013657	79000	C1orf135	chromosome 1 open reading frame 135		-0.833953	-1.27801	-0.43324	-1.45218	-1.18586	-0.610635	-0.187047	-0.903681
435	H200013562	8519	IFITM1	interferon induced transmembrane protein 1 (9-27)	1	-0.566489	-1.75243	-0.359738	-0.683286	-0.871925	-0.811684	-0.295067	-0.840926
436	H200013666	3799	KIF5B	kinesin family member 5B	1	0.464936	0.368503	0.400021	0.511447	0.726614	0.654104	-0.434375	0.515148
437	H200013972	4173	MCM4	MCM4 minichromosome maintenance deficient 4 (S. cerevisiae)	1	-0.916794	-0.441839	-0.203886	-0.532597	0.0725725	-0.618961	-0.126301	-0.510574
438	H200013978	6840	SVIL	supervillin	1	-0.459073	-0.892654	-1.29607	-0.604829	-0.953214	-0.994636	0.242929	-0.879464
439	H200013884	4065	LY75	lymphocyte antigen 75		-1.00447	-1.62165	-1.39923	-1.31779	-1.17067	-1.29941	-0.449621	-1.27606
440	H200013981	1545	CYP1B1	cytochrome P450, family 1, subfamily B, polypeptide 1		-1.06155	-1.29895	-0.465691	-1.25294	-1.20337	-1.85269	0.666823	-1.12888
441	H200013986	10797	MTHFD2	methylenetetrahydrofolate dehydrogenase (NADP+ dependent) 2, methenyltetrahydrofolate cyclohydrolase		1.40273	1.58885	0.937668	1.42624	1.02291	1.34152	0.666464	1.28665
442	H200013711	687	KLF9	Kruppel-like factor 9	1	0.722235	0.421539	0.596139	0.563559	0.0951102	0.954594	-0.0365862	0.611918
443	H200013899	8821	INPP4B	inositol polyphosphate-4-phosphatase, type II, 105kDa		0.13803	0.787268	0.0747998	0.0721342	0.39767	1.19911	-0.058636	0.521915
444	H200014006	1120	CHKB	choline kinase beta		-0.450909	-0.980505	-0.70045	-0.720594	-0.492671	-0.698827	-0.234699	-0.673993
445	H200013916	1612	DAPK1	death-associated protein kinase 1	1	-0.769685	-1.17716	-0.625639	-1.19975	-1.4365	-1.11474	0.178085	-1.01913
446	H200014027	760	CA2	carbonic anhydrase II	1	-0.706834	-1.78797	-1.27014	-2.16621	-1.57554	-1.91223	0.502253	-1.54999
447	H200014033	10938	EHD1	EH-domain containing 1	1	-0.192495	-1.01614	-0.560052	-0.709528	-0.547113	-0.584112	-0.121547	-0.601573
448	H200013862	30011	SH3KBP1	SH3-domain kinase binding protein 1	1	0.478116	1.48089	1.4652	0.968626	0.699656	1.06279	-0.282466	1.02588
449	H200014049	8614	STC2	stanniocalcin 2		0.869196	2.62489	0.211407	1.70613	0.713533	1.15939	-0.149179	1.38952
450	H200013955	1739	DLG1	discs, large homolog 1 (Drosophila)	1	0.643434	1.10361	0.671228	0.452552	0.113284	0.536856	-0.13752	0.544756
451	H200014176	55785	FGD6	FYVE, RhoGEF and PH domain containing 6	1	0.440847	0.863466	0.444581	0.55147	0.557736	0.717125	-0.0926059	0.595871
452	H200014360	51473	DCDC2	doublecortin domain containing 2		-0.312725	-0.773297	-0.695277	-0.672179	-0.584622	-0.814931	-0.434652	-0.634661
453	H200014084	10234	LRRC17	leucine rich repeat containing 17		-0.376234	-0.752147	-0.587255	-0.730995	-1.14571	-1.3417	-0.231593	-0.846126
454	H200014185	0	-	RST39271 Athersys RAGE Library Homo sapiens cDNA, mRNA sequence		0	-0.248252	-0.10702	0.0424219	-0.132556	-0.287237	-0.896019	-0.130098
455	H200014279	8773	SNAP23	synaptosomal-associated protein, 23kDa	1	-0.0520063	0.047301	0.481492	0.407751	0.72147	0.60706	-0.173265	0.365308
456	H200014197	3312	HSPA8	heat shock 70kDa protein 8	1	0.262758	0.23804	1.3395	0.317095	0.458279	0.186247	1.17387	0.48656
457	H200014292	23012	STK38L	serine/threonine kinase 38 like		0.664646	0	0.977298	1.22802	0.42465	1.85869	0	1.01099
458	H200014389	6535	SLC6A8	solute carrier family 6 (neurotransmitter transporter, creatine), member 8		0.357581	0.347725	0.113016	1.31331	-0.0313938	0.13873	0.708762	0.325634
459	H200014300	8140	SLC7A5	solute carrier family 7 (cationic amino acid transporter, y+ system), member 5		0.630199	1.39884	1.60512	0.77735	1.08112	1.00355	0.306767	1.0827
460	H200014223	2803	GOLGA4	golgi autoantigen, golgin subfamily a, 4		0.282622	0.532579	0.550144	0.44272	0.332537	0.812724	0.5494	0.492221
461	H200014329	8218	CLTCL1	clathrin, heavy polypeptide-like 1	1	0.636642	1.16868	1.1641	1.34554	1.53764	1.68181	-0.33258	1.25574
462	H200014337	7851	MALL	mal, T-cell differentiation protein-like	1	-0.928159	-1.48556	-1.48903	-1.92286	-1.52631	-1.3265	0.237413	-1.42569
463	H200014344	10148	EBI3	Epstein-Barr virus induced gene 3	1	-0.64836	-1.3491	-0.63574	-0.924657	-0.21208	-0.557681	-0.237202	-0.721269
464	H200014641	1266	CNN3	calponin 3, acidic		0.31667	0.618326	0.76617	0.0698215	0.314535	0.480654	0.231076	0.427696
465	H200014548	274	BIN1	bridging integrator 1	1	-0.337805	-1.238	-0.758087	-0.847443	-0.570442	-0.776429	-0.49795	-0.754701
466	H200014654	9052	GPCR5A	G protein-coupled receptor, family C, group 5, member A		-0.443428	-0.241203	-0.507542	-0.639368	-0.66646	-0.0459319	0.219697	-0.423144
467	H200014664	9245	GCNT3	glucosaminyl (N-acetyl) transferase 3, mucin type		-0.558822	-1.3572	-0.132604	-0.725876	-0.873379	-1.61984	0.53318	-0.845698
468	H200014607	7525	YES1	v-yes-1 Yamaguchi sarcoma viral oncogene homolog 1		0.26608	1.0195	0.389371	0.119345	-0.111461	0.163513	1.02729	0.24192
469	H200014802	5801	PTPRR	protein tyrosine phosphatase, receptor type, R	1	1.58124	1.81001	0.484767	1.8181	0.714947	2.02248	0	1.46262
470	H200014708	217	ALDH2	aldehyde dehydrogenase 2 family (mitochondrial)	1	0.000683551	-1.32429	-0.54369	-0.576135	-0.870443	-0.55556	0.326279	-0.678851
471	H200014710	2316	FLNA	filamin A, alpha (actin binding protein 280)	1	0.243738	1.21482	0.878963	1.06005	0.587697	0.648278	-0.340363	0.772257
472	H200014711	5209	PFKFB3	6-phosphofructo-2-kinase/fructose-2,6-biphosphatase 3		-0.756958	-0.244616	0.0683189	-0.642674	-0.944387	-0.360878	0.710615	-0.490442
473	H200014626	23022	PALLD	palladin, cytoskeletal associated protein	1	0.927464	1.41485	1.32445	1.18555	1.09338	1.18185	0.528552	1.18792
474	H200015106	19	ABCA1	ATP-binding cassette, sub-family A (ABC1), member 1	1	0.546897	1.17466	1.22024	0.369604	0.63147	0.846725	0.196479	0.817274
475	H200015043	79019	C22orf18	chromosome 22 open reading frame 18		-0.437977	-1.45904	-0.224758	-0.479678	-0.596295	-1.04172	0.00238567	-0.675974
476	H200014979	3934	LCN2	lipocalin 2 (oncogene 24p3)	1	-0.570142	-1.33297	-0.588154	-1.36247	-1.39107	-1.58921	1.46582	-1.139
477	H200014893	9891	NUAK1	NUAK family, SNF1-like kinase, 1		-0.00996088	1.56627	0.157294	0.231829	0.318716	1.06083	0	0.48034
478	H200014999	140876	C20orf175	chromosome 20 open reading frame 175		0.790512	1.72141	0.568786	1.49836	1.89392	1.60496	-0.520793	1.34632
479	H200015006	22800	RRAS2	related RAS viral (r-ras) oncogene homolog 2	1	0.39426	0.0228255	0.365398	0.677177	0.284392	0.356101	0.203765	0.349761
480	H200015103	147040	KCTD11	potassium channel tetramerisation domain containing 11		-0.152068	1.02863	0.196833	0.30373	0.087397	0.355024	0.192241	0.303258
481	H200015396	3655	ITGA6	integrin, alpha 6	1	0.174874	0.214247	0.845437	-0.31997	0.197869	0.476572	0.187754	0.328628
482	H200015213	4879	NPPB	natriuretic peptide precursor B	1	3.17172	3.36374	1.42843	3.67676	2.48849	3.55051	-0.201772	2.94661
483	H200015513	12	SERPINA3	serpin peptidase inhibitor, clade A (alpha-1 antiproteinase, antitrypsin), member 3	1	-0.657446	0.13047	-0.136807	-0.566408	-0.532936	-1.0243	0.0604117	-0.538517
484	H200015439	5814	PURB	purine-rich element binding protein B		-0.241887	0.907775	0.714432	0.252594	0.129777	0.474136	0.527185	0.343882
485	H200015445	6935	TCF8	transcription factor 8 (represses interleukin 2 expression)	1	1.06004	1.3337	0.374992	0.812875	0.499612	1.2946	0	0.8849
486	H200015551	0	-	Homo sapiens cDNA FLJ32401 fis, clone SKMUS2000339		-0.172131	0.408753	0.800222	0.23807	0.0937844	0.426378	0.256581	0.304735
487	H200015279	0	-	Homo sapiens cDNA FLJ12202 fis, clone MAMMA1000908		-0.534306	-1.82965	-0.474968	-0.373473	-0.238651	-1.16362	-0.847411	-0.736303
488	H200015560	22954	TRIM32	tripartite motif-containing 32	1	0.528828	0.593506	0.290037	0.593769	0.667347	1.09051	-0.172806	0.627333
489	H200015563	6711	SPTBN1	spectrin, beta, non-erythrocytic 1	1	0.889823	1.23409	0.862651	0.651264	1.05653	1.09624	0.0704668	0.965101
490	H200015379	22829	NLGN4Y	neuroligin 4, Y-linked		-0.0422775	-1.01554	-1.64856	-0.774415	-0.0937304	-0.622141	-0.393219	-0.699443
491	H200015573	58526	MID1IP1	MID1 interacting protein 1 (gastrulation specific G12-like (zebrafish))		-0.0585096	0.219318	0.617911	0.0513363	0.474442	0.927815	-1.03384	0.326395
492	H200015581	10473	HMGN4	high mobility group nucleosomal binding domain 4		-0.114428	0.608781	0.665698	0.334836	-0.263087	0.290085	0.505852	0.298535
493	H200015680	1824	DSC2	desmocollin 2	1	0.355862	1.0181	0.449268	0.897715	-0.426348	1.43798	0	0.699379
494	H200015775	7124	TNF	tumor necrosis factor (TNF superfamily, member 2)	1	0.749566	0.914668	0.392113	0.297724	0.630214	0.521017	0.278166	0.584217
495	H200015796	9162	DGKI	diacylglycerol kinase, iota		1.41378	2.91598	0.558607	1.01716	0.699852	1.45462	0	1.45825
496	H200015626	58528	RRAGD	Ras-related GTP binding D		0.0633557	0	0.0479355	0.857061	0.573714	1.00249	0	0.589382
497	H200015646	51133	KCTD3	potassium channel tetramerisation domain containing 3		-0.0380098	0.500979	0.0596936	-0.631992	-0.737342	-0.146068	0.577642	-0.175246
498	H200015649	2744	GLS	glutaminase	1	0.103637	-0.756997	-0.128493	-0.105009	-0.836184	-0.949008	0.416192	-0.445342
499	H200015671	9445	ITM2B	integral membrane protein 2B	1	-0.255939	-0.522392	-0.16308	-0.87933	-0.215228	-0.294592	-0.0331657	-0.388427
500	H200015672	10466	COG5	component of oligomeric golgi complex 5	1	0.210918	0.935938	0.285391	0.743016	0.263034	0.925529	0.638884	0.56867
501	H200016163	4302	MLLT6	myeloid/lymphoid or mixed-lineage leukemia (trithorax homolog, Drosophila); translocated to, 6	1	-0.769081	0	-0.322084	-0.156345	0.281722	0	-1.04365	-0.241447
502	H200016308	6590	SLPI	secretory leukocyte peptidase inhibitor	1	-0.31755	0	-0.815461	-2.19687	-1.5209	-0.702459	1.29862	-1.11065
503	H200016216	9135	RABEP1	rabaptin, RAB GTPase binding effector protein 1	1	0.586097	0.88514	0.44875	-0.0781188	-0.132951	0.294433	0.443383	0.371347
504	H200016323	64393	WIG1	p53 target zinc finger protein		-0.197799	0.705043	0.738691	0.407715	0.460317	0.627268	-0.0977367	0.449464
505	H200016242	122786	FRMD6	FERM domain containing 6	1	0.403696	1.23743	0.537915	0.868724	0.826674	0.824659	0.0115491	0.783183
506	H200016458	7482	WNT2B	wingless-type MMTV integration site family, member 2B		-1.54694	-2.15454	-0.476659	-0.833514	-1.2561	-1.91748	0.101722	-1.37403
507	H200016459	9069	CLDN12	claudin 12		0.236031	0.540962	0.228671	0.238319	0.688006	0.814126	-0.592548	0.471524
508	H200016680	0	-	Homo sapiens cDNA: FLJ22384 fis, clone HRC07594		-0.746607	-0.824072	-0.221266	-0.506122	-0.318432	-0.547804	0.00195747	-0.527384
509	H200016405	22801	ITGA11	integrin, alpha 11	1	1.79856	2.96916	2.43191	3.19882	3.593	3.64981	-0.547916	2.94021
510	H200016619	2181	ACSL3	acyl-CoA synthetase long-chain family member 3		-0.114293	1.45701	0.52059	0.351082	0.525647	0.726539	-0.17358	0.511327
511	H200016719	374	AREG	amphiregulin (schwannoma-derived growth factor)	1	-0.503135	-1.27915	-0.0971982	-0.9336	-0.861983	-1.87823	0.695976	-0.769436
512	H200017023	79966	SCD5	stearoyl-CoA desaturase 5		-1.3281	-1.36728	-0.139378	-0.966161	-1.04227	-0.188951	-0.439337	-0.927678
513	H200016745	7348	UPK1B	uroplakin 1B		0	0	-0.13132	-0.421636	-0.476476	-1.64547	0	-0.741948
514	H200017042	55104	FLJ10246	hypothetical protein FLJ10246		-0.798396	-0.647728	-0.545286	-0.410003	0.0392961	0.00326159	-1.09458	-0.410377
515	H200016970	493812	HCG11	HLA complex group 11		-0.224821	1.15285	0.710994	0.40857	-0.0296185	0.617809	0.474425	0.408245
516	H200017410	9205	ZMYM5	zinc finger, MYM-type 5		-0.0223563	-0.513948	-0.158918	-0.573129	-0.677199	0	-0.000137681	-0.42986
517	H200017355	10133	OPTN	optineurin	1	0.496958	0.950239	0.989806	0.598448	0.378039	0.569777	0.0693197	0.653836
518	H200017359	27091	CACNG5	calcium channel, voltage-dependent, gamma subunit 5		-0.951397	-0.0399171	-0.574332	-0.0314703	0.274183	-0.000541815	-1.17821	-0.240583
519	H200017467	51626	DYNC2LI1	dynein, cytoplasmic 2, light intermediate chain 1		-0.401338	-0.861715	-1.01682	-1.24965	-1.63657	-1.20528	0.388608	-1.0619
520	H200017282	57616	ZNF537	zinc finger protein 537		0.608227	0.433318	0.30631	0.604647	0.657869	1.68857	-0.493098	0.719039
521	H200017577	80351	TNKS2	tankyrase, TRF1-interacting ankyrin-related ADP-ribose polymerase 2	1	-0.0643519	0.78112	0.650996	0.190593	0.409795	0.4574	0.120047	0.404259
522	H200017631	7286	TUFT1	tuftelin 1		0.333639	1.08648	0.880395	0.892419	1.10617	0.841349	-0.334191	0.856741
523	H200017874	114884	OSBPL10	oxysterol binding protein-like 10		0.150806	-0.082856	-0.0625275	-0.262681	-0.503961	-0.274953	0.874373	-0.172695
524	H200018162	0	-	Homo sapiens cDNA FLJ31038 fis, clone HSYRA2000159		0.059158	0.694986	0.326928	-0.106303	-0.104008	0.303308	0.354928	0.195678
525	H200018183	1499	CTNNB1	catenin (cadherin-associated protein), beta 1, 88kDa	1	-0.0587572	-1.23604	-0.578981	-0.523191	-0.399877	-0.545748	-0.251347	-0.557099
526	H200018203	81029	WNT5B	wingless-type MMTV integration site family, member 5B	1	0.417204	1.14043	0.0632107	0.874844	0.647675	0.956049	0	0.671374
527	H200017921	84099	ID2B	inhibitor of DNA binding 2B, dominant negative helix-loop-helix protein		-2.02132	-1.79223	-1.62178	-2.01743	-1.87882	-1.00953	0.336851	-1.71074
528	H200017930	1584	CYP11B1	cytochrome P450, family 11, subfamily B, polypeptide 1		0	0	0.161453	0.279181	1.02688	1.29211	0.16603	0.695173
529	H200018932	139411	PTCHD1	patched domain containing 1		1.55116	3.68597	0.528571	1.87492	1.44525	2.13493	0	1.81656
530	H200018939	85462	KIAA1727	KIAA1727 protein		-1.08951	-1.56388	0	-1.33917	-1.11936	-1.58399	0.421934	-1.35064
531	H200018787	6453	ITSN1	intersectin 1 (SH3 domain protein)	1	0.0106314	1.23325	-0.0162701	-0.131237	-0.734723	-0.251092	0.380179	-0.0969001
532	H200018892	586	BCAT1	branched chain aminotransferase 1, cytosolic	1	0.930362	0.943695	0.684101	1.75541	1.81015	1.88548	-0.296434	1.33487
533	H200019127	1783	DYNC1LI2	dynein, cytoplasmic 1, light intermediate chain 2		0.103888	0.635844	0.67594	0.114862	0.226401	0.587846	-0.0589149	0.390797
534	H200019138	800	CALD1	caldesmon 1	1	0.736661	1.87339	1.95873	1.84908	1.66486	2.85659	-0.271277	1.82322
535	H200019329	157807	MGC34646	hypothetical protein MGC34646		-0.326928	-1.23391	-0.340667	-0.942121	-0.764159	-0.670033	-0.46322	-0.710744
536	H200019162	9208	LRRFIP1	leucine rich repeat (in FLII) interacting protein 1	1	-0.360127	0.416034	1.00919	0.385126	0.468027	0.72428	-0.377455	0.440421
537	H200019345	2077	ERF	Ets2 repressor factor	1	-0.0072168	0.269317	0.961804	0.0359304	-0.319698	1.0903	0.447895	0.346724
538	H200019350	55130	ARMC4	armadillo repeat containing 4		-0.519216	-0.942483	-0.76476	-0.805343	-0.495361	-0.134304	-0.317411	-0.610245
539	H200019279	10786	SLC17A3	solute carrier family 17 (sodium phosphate), member 3		-0.584543	-0.821854	-0.359115	-1.31403	-0.827006	-0.741154	0.339819	-0.725579
540	H200019413	9462	RASAL2	RAS protein activator like 2	1	-0.804883	-1.17001	-0.457112	-0.384207	-0.486294	-0.337958	-0.40581	-0.622335
541	H200019615	6588	SLN	sarcolipin	1	0.873473	1.74918	1.36594	2.02426	1.55128	1.47567	0	1.50663
542	H200019714	1368	CPM	carboxypeptidase M		-1.07915	-1.5173	-0.454664	-1.36859	-1.20987	-1.38622	0.213598	-1.15377
543	H200020443	1832	DSP	desmoplakin	1	0.433735	0.858145	1.03088	0.772881	0.6287	0.447306	-0.11043	0.695274
544	H200020169	90293	KLHL13	kelch-like 13 (Drosophila)		-0.49227	-1.2901	-0.172039	-1.00609	-0.840463	-1.97285	0.459819	-0.962302
545	H200020452	84188	MLSTD2	male sterility domain containing 2		0.154729	0.469637	0.56426	0.43736	0.292825	0.656357	-0.290671	0.429195
546	H200020485	800	CALD1	caldesmon 1	1	0.626689	1.52468	1.43003	1.50385	1.67405	1.44814	-0.329619	1.36791
547	H200020496	5069	PAPPA	pregnancy-associated plasma protein A, pappalysin 1	1	0.417509	0.966764	-0.00786272	1.0588	0.773743	0.879214	-0.186225	0.658972
548	H200020534	117854	TRIM6	tripartite motif-containing 6		-0.419002	0.0452557	0.469149	-0.272862	0.360375	0.805984	-0.630006	0.156314
549	H200020652	400084	LOC400084	hypothetical gene supported by AK057632; AL137270; BC057846		-1.02496	0.0445656	-0.336618	0.296829	0.628696	0	-1.16684	-0.106265
550	H200020764	400144	LOC400144	hypothetical gene supported by AK056689		-0.543265	0.671289	0.610204	0.514219	-0.00537484	0.438037	-0.0407067	0.392553
551	H200020909	9215	LARGE	like-glycosyltransferase	1	0	1.04416	-0.0537805	0.140189	0.705064	1.11511	0.335069	0.519032
552	H200021096	203062	TSNARE1	t-SNARE domain containing 1		0.830075	0.965632	0.0733134	0.153925	1.15964	1.04964	-0.347616	0.678952
553	H200021201	55536	CDCA7L	cell division cycle associated 7-like		-0.325777	-1.52827	-0.674479	-0.633656	-0.684172	-0.874971	0.158065	-0.786888
554	H200021302	1345	COX6C	cytochrome c oxidase subunit VIc		-0.318096	-0.662734	-0.728641	-0.36725	-0.288732	0.0521739	-0.569948	-0.373495
555	H200000007	2731	GLDC	glycine dehydrogenase (decarboxylating; glycine decarboxylase, glycine cleavage system protein P)		-0.291185	-0.87784	-0.214075	-0.725589	-0.617664	-0.928572	0.38082	-0.595266
556	H200000110	1288	COL4A6	collagen, type IV, alpha 6	1	0.991558	0.930609	0.602932	0.253886	0.422392	0.1487	0.454653	0.576157
557	H200000309	3336	HSPE1	heat shock 10kDa protein 1 (chaperonin 10)		0.165915	-0.172024	-0.0576429	-0.142581	-0.469772	-0.451621	0.796384	-0.187954
558	H200000049	6720	SREBF1	sterol regulatory element binding transcription factor 1	1	0.24098	-0.124925	0.176988	0.136937	0.727204	0.41923	-0.543915	0.255932
559	H200000260	5319	PLA2G1B	phospholipase A2, group IB (pancreas)		-0.627733	-0.688459	-0.206437	-0.373297	-0.226436	-1.33711	0.0134231	-0.593504
560	H200000264	5962	RDX	radixin	1	-0.0505508	-0.135363	-0.440294	-0.412436	-0.44663	-0.339796	0.79785	-0.304178
561	H200000361	306	ANXA3	annexin A3	1	0.282737	-0.219749	0.0734414	0.131806	0.823826	0.287939	-0.419239	0.23
562	H200000363	5690	PSMB2	proteasome (prosome, macropain) subunit, beta type, 2	1	-0.74825	-0.360087	0.280357	0.633299	0.713576	0.295655	0.141792	0.338073
563	H200000668	10406	WFDC2	WAP four-disulfide core domain 2		0.0430643	-1.49558	-0.177988	-0.313953	-0.2292	-0.466153	-0.164499	-0.434182
564	H200000487	5584	PRKCI	protein kinase C, iota	1	-0.416288	1.44674	0.54542	0.360043	0.352629	0.797658	-0.234344	0.584048
565	H200000401	1962	EHHADH	enoyl-Coenzyme A, hydratase/3-hydroxyacyl Coenzyme A dehydrogenase	1	-0.085265	-0.752958	-0.307616	-0.61663	-0.73579	-0.886931	0.2539	-0.564198
566	H200000405	9937	DCLRE1A	DNA cross-link repair 1A (PSO2 homolog, S. cerevisiae)		-0.208997	-0.270458	-0.192476	0.0867324	-0.140833	0.37621	-0.998174	-0.0547153
567	H200000410	8200	GDF5	growth differentiation factor 5 (cartilage-derived morphogenetic protein-1)	1	0.0967114	-1.30927	-0.644653	-0.290431	-0.786348	-0.859067	-0.133482	-0.663502
568	H200000707	6240	RRM1	ribonucleotide reductase M1 polypeptide	1	-0.677754	-0.313531	-0.78919	-0.584904	-0.253295	0.189572	-0.0771534	-0.392985
569	H200000540	2059	EPS8	epidermal growth factor receptor pathway substrate 8	1	-1.02055	-0.417368	-0.297309	-0.14539	-0.787046	-0.468653	0.302794	-0.504884
570	H200000542	7185	TRAF1	TNF receptor-associated factor 1	1	0.561833	0.151469	0.235608	0.602931	0.40019	0.712561	-0.807936	0.444098
571	H200000733	3313	HSPA9B	heat shock 70kDa protein 9B (mortalin-2)		0.25366	0.211617	0.365802	0.458984	-0.051351	-0.0623061	0.827441	0.196068
572	H200000957	83543	C9orf58	chromosome 9 open reading frame 58		-0.137419	-0.961858	-0.781518	-0.695444	-0.65495	-0.720921	0.294445	-0.658685
573	H200000876	10768	AHCYL1	S-adenosylhomocysteine hydrolase-like 1	1	-0.1877	-0.706171	-0.50246	-0.417717	-0.283318	-0.277776	0.167058	-0.395857
574	H200000786	8099	CDK2AP1	CDK2-associated protein 1	1	0.163288	0.0676596	0.360554	0.302164	0.547627	0.808437	0.0352116	0.374955
575	H200000981	10529	NEBL	nebulette	1	0	-1.33209	-0.17875	-1.05067	0	-1.71596	0.37985	-0.973257
576	H200001079	1955	EGFL5	EGF-like-domain, multiple 5		0.500421	0.840848	0.0926978	0.711311	0.419753	0.48838	0.246172	0.500644
577	H200000797	51701	NLK	nemo like kinase	1	0.802489	0.0163684	-0.0586128	0.452245	0.107761	0.810995	0.00787455	0.322323
578	H200000895	56851	C15orf24	chromosome 15 open reading frame 24		0.252948	1.0944	-0.0258647	0.257666	-0.0661366	-0.0915259	-0.0051154	0.199633
579	H200000803	6391	SDHC	succinate dehydrogenase complex, subunit C, integral membrane protein, 15kDa		0.18118	-0.0922448	0.377795	0.412564	-0.139641	0.946957	-0.164298	0.270731
580	H200001087	81555	YIPF5	Yip1 domain family, member 5		-0.458383	-0.320131	0.0161891	-0.202687	0.569341	0.776474	-0.570986	0.0992855
581	H200001097	10724	MGEA5	meningioma expressed antigen 5 (hyaluronidase)		0.114117	0.314566	0.2643	0.456904	-0.108297	0.425516	0.786235	0.244517
582	H200001102	57026	PDXP	pyridoxal (pyridoxine, vitamin B6) phosphatase		-0.0963411	0.912008	0.169406	0.264253	-0.0696096	0.332785	0.264421	0.245532
583	H200001106	10897	YIF1A	Yip1 interacting factor homolog A (S. cerevisiae)		-0.00264983	1.28315	0.904123	0.410918	0.0461445	0.0494503	0.703993	0.484953
584	H200000840	59349	KLHL12	kelch-like 12 (Drosophila)		0.241196	0.487252	0.156911	0.205572	-0.269225	0.297868	0.815933	0.179056
585	H200001034	10096	ACTR3	ARP3 actin-related protein 3 homolog (yeast)	1	0.092507	0.972892	0.634629	0.23715	-0.0189596	0.425828	0.0848895	0.365361
586	H200001139	10116	FEM1B	fem-1 homolog b (C. elegans)	1	0.296487	0.563774	0.464946	0.134596	0.203028	0.808127	-0.0518215	0.399056
587	H200001245	11345	GABARAPL2	GABA(A) receptor-associated protein-like 2	1	0.511412	0.657576	0.796993	0.578148	0.792156	0.626614	0.472631	0.661956
588	H200001253	8412	BCAR3	breast cancer anti-estrogen resistance 3	1	0.298735	-0.0158077	0.169714	0.496694	0.0783992	0.762057	0.114574	0.278135
589	H200001261	84162	KIAA1109	KIAA1109		0.396116	0.132158	0.0501693	0.0122573	-0.013295	0.0308623	0.717626	0.104444
590	H200001357	51141	INSIG2	insulin induced gene 2		0.105871	0.504858	0.141333	0.31201	-0.116881	0.150265	0.762392	0.182909
591	H200001284	221037	JMJD1C	jumonji domain containing 1C	1	0.14701	0.433592	0.321715	0.376629	0.529225	0.634692	-0.706447	0.407144
592	H200001196	57176	VARSL	valyl-tRNA synthetase like		-0.252824	-1.23364	-0.650589	-0.592003	-0.5768	-0.544841	-0.425497	-0.644607
593	H200001301	11344	PTK9L	PTK9L protein tyrosine kinase 9-like (A6-related protein)		-0.417176	0.47477	0.455226	0.480443	0.352869	0	-0.24811	0.269227
594	H200001485	813	CALU	calumenin	1	0.0121365	0.363281	0.644786	0.66991	0.622017	0.518304	-0.184497	0.471739
595	H200001496	10611	PDLIM5	PDZ and LIM domain 5	1	-0.0624078	0.25286	0.604985	0.170328	0.991646	0.793569	-0.129519	0.456365
596	H200001225	56967	C14orf132	chromosome 14 open reading frame 132		0	-0.645033	-0.751447	-1.64124	-0.366487	-0.783559	0.244179	-0.735335
597	H200001520	51429	SNX9	sorting nexin 9	1	0.207266	0.987961	-0.056935	0.390218	0.180572	0.533377	0.249976	0.369985
598	H200001620	57003	GK001	GK001 protein		-0.280104	0.94243	0.138807	0.00686836	-0.17433	0.97883	-0.0345711	0.348306
599	H200001526	25994	HIGD1A	HIG1 domain family, member 1A		0.121969	0.566943	0.836282	0.433218	0.294387	0.168407	0.554506	0.403534
600	H200001532	5910	RAP1GDS1	RAP1, GTP-GDP dissociation stimulator 1	1	0.239948	1.07463	1.75078	0.535535	0.343894	0.666202	0.16692	0.6792
601	H200001534	8725	C19orf2	chromosome 19 open reading frame 2	1	-0.0992468	0.669984	0.258789	-0.262531	-0.157913	0.131675	0.503207	0.100911
602	H200001629	3920	LAMP2	lysosomal-associated membrane protein 2		-0.225125	0.289551	0.462033	0.0212785	-0.133073	0.233351	0.734369	0.102553
603	H200001728	757	TMEM50B	transmembrane protein 50B		-0.257719	-0.802859	-0.633143	-1.45218	-0.367632	-0.478673	0.38426	-0.665368
604	H200001662	7644	ZNF91	zinc finger protein 91 (HPF7, HTF10)		-0.709922	-0.32303	-0.430827	0.31939	-0.533906	0.459432	-0.821	-0.323999
605	H200001846	57498	KIDINS220	kinase D-interacting substance of 220 kDa		0.377343	0.946938	0.488302	0.339299	0.0223182	0.520582	0.912963	0.44913
606	H200001675	11329	STK38	serine/threonine kinase 38	1	-0.125347	0.968982	0.758476	0.0671993	-0.0361433	0.391042	0.0522736	0.39235
607	H200001865	7145	TNS1	tensin 1	1	0.333901	0.570228	0.764696	0.529197	0.498469	0.468404	0.0905905	0.527482
608	H200001595	3033	HADHSC	L-3-hydroxyacyl-Coenzyme A dehydrogenase, short chain		-0.215771	-0.398691	-0.475935	-0.385293	-0.690058	-0.217327	0.277616	-0.393755
609	H200001600	4853	NOTCH2	Notch homolog 2 (Drosophila)	1	-0.00170632	0.100374	0.10425	0.0266683	0.257425	0.767964	-1.01662	0.218773
610	H200001788	23478	SEC11L1	SEC11-like 1 (S. cerevisiae)		-0.309525	-0.727769	-0.364663	-0.515551	-0.538784	-0.418911	0.126471	-0.4792
611	H200001611	123606	NIPA1	non imprinted in Prader-Willi/Angelman syndrome 1		0.700459	1.15448	0.57364	0.629297	1.17234	1.06723	0.381156	0.86615
612	H200001799	10509	SEMA4B	sema domain, immunoglobulin domain (Ig), transmembrane domain (TM) and short cytoplasmic domain, (semaphorin) 4B		-0.281454	-1.25984	-0.411593	-1.27347	-0.517061	-0.574406	0.0426608	-0.669288
613	H200001897	9939	RBM8A	RNA binding motif protein 8A	1	-0.0332201	-0.90457	-0.331875	-0.453933	-0.507247	-0.318501	0.173851	-0.424891
614	H200001902	7364	UGT2B7	UDP glucuronosyltransferase 2 family, polypeptide B7		-0.615919	-1.12875	-0.701128	-0.613712	-0.540183	-0.44896	-0.467848	-0.674776
615	H200001907	7706	TRIM25	tripartite motif-containing 25	1	-0.0795617	0.861827	0.346912	0.655452	0.385931	0.589317	0.158337	0.45998
616	H200002004	25978	CHMP2B	chromatin modifying protein 2B	1	0.0840166	0.380833	0.619413	0.529358	0.631176	0.754826	-0.397857	0.499937
617	H200002092	151963	LOC151963	similar to BcDNA:GH11415 gene product		-0.047369	-0.688198	-0.237556	-0.319074	-0.396038	-0.692073	0.14014	-0.396718
618	H200002017	57584	ARHGAP21	Rho GTPase activating protein 21	1	0.240541	0.394204	0.725825	0.119551	0.166943	0.677064	0.148226	0.322099
619	H200002102	25977	NECAP1	NECAP endocytosis associated 1		0.189078	0.463823	0.157869	0.201572	0.498643	0.945265	0.0169446	0.438892
620	H200002105	51029	C1orf121	chromosome 1 open reading frame 121		0.346645	1.23192	0.498168	0.531673	0.283565	0.0729496	0.339233	0.427084
621	H200002113	55274	PHF10	PHD finger protein 10		-0.0563569	-0.140032	0.803419	0.337677	-0.227506	-0.331677	0.363582	0.00301525
622	H200002118	23321	TRIM2	tripartite motif-containing 2	1	-0.396015	-0.767848	-0.425921	-0.36096	0.0282662	0.0152427	-0.0928797	-0.317872
623	H200002123	259217	HSPA12A	heat shock 70kDa protein 12A		0.0318547	-0.798142	-0.489725	-0.580146	-0.660053	-0.743111	0.293309	-0.539887
624	H200002144	3601	IL15RA	interleukin 15 receptor, alpha		-0.252023	-0.300603	-0.18374	-0.111656	0.19921	0.16602	-0.910079	-0.0911819
625	H200002079	8894	EIF2S2	eukaryotic translation initiation factor 2, subunit 2 beta, 38kDa	1	-0.0168792	0.520601	0.535057	0.733357	0.359811	0.498097	0.306444	0.438341
626	H200001987	55790	ChGn	chondroitin beta1,4 N-acetylgalactosaminyltransferase		-2.34182	-2.10456	0	-1.94133	-1.83476	-1.1299	0.335434	-1.77019
627	H200002566	64081	MAWBP	MAWD binding protein	1	-0.521432	-0.691115	-0.182045	-0.720573	-0.566961	-0.455782	0.0637156	-0.52404
628	H200002574	57187	THOC2	THO complex 2		0.422553	0.562902	2.35167	0.243963	-0.170783	0.346743	0.726026	0.469311
629	H200002305	10656	KHDRBS3	KH domain containing, RNA binding, signal transduction associated 3	1	0.306887	0.528825	0.913261	0.701056	0.646477	0.834102	-0.0419964	0.650924
630	H200002448	3081	HGD	homogentisate 1,2-dioxygenase (homogentisate oxidase)		-0.229432	-1.92301	-0.00483457	-0.525565	-0.738781	-0.658351	0.530791	-0.54792
631	H200002456	26064	RAI14	retinoic acid induced 14		0.346807	1.04148	0.574653	0.794412	0.00527856	0.48581	0.437373	0.541407
632	H200002551	23301	EHBP1	EH domain binding protein 1	1	0.119861	0.920255	0.362862	0.151837	0.248963	0.541795	0.0308248	0.390929
633	H200002647	23603	CORO1C	coronin, actin binding protein, 1C		0.429952	0.444858	0.838827	0.490516	0.363526	0.519665	0.278036	0.514557
634	H200002654	5920	RARRES3	retinoic acid receptor responder (tazarotene induced) 3		-0.737458	-1.49682	-0.409335	-1.0671	-0.80021	-0.910144	0.165348	-0.903511
635	H200002852	9871	SEC24D	SEC24 related gene family, member D (S. cerevisiae)	1	-0.0782328	0.452977	0.942288	0.508377	0.486299	0.650621	-0.105057	0.493721
636	H200002672	64770	CCDC14	coiled-coil domain containing 14	1	-0.115164	-0.299369	-0.665765	0	-0.0446833	0.137056	-0.475233	-0.222441
637	H200002701	2113	ETS1	v-ets erythroblastosis virus E26 oncogene homolog 1 (avian)	1	0.0824644	0.865795	0.350647	0.580635	0.102378	0.704712	0.850082	0.447772
638	H200002997	55284	UBE2W	ubiquitin-conjugating enzyme E2W (putative)		0.43038	1.39013	0.973774	0.524891	-0.121768	0.689901	0.749542	0.692385
639	H200002815	54707	ATPBD1B	ATP binding domain 1 family, member B		-0.0676414	-0.610511	-0.348819	-0.155797	0.0789513	0.663027	-0.745595	-0.0734649
640	H200003017	132789	GNPDA2	glucosamine-6-phosphate deaminase 2		0.722202	1.1962	0.46597	0.222021	0.232633	0.644879	0.237285	0.582944
641	H200002839	84321	THOC3	THO complex 3		0.371679	0.0802124	0.516	0.725825	-0.156899	1.63248	0.282477	0.451327
642	H200003034	89941	RHOT2	ras homolog gene family, member T2	1	-0.13721	-0.6942	-0.348005	-0.743236	-0.163277	-0.395745	-0.00369314	-0.413612
643	H200003329	7042	TGFB2	transforming growth factor, beta 2	1	0.389828	0.784829	0.50623	0.641976	0.548205	1.00236	-0.0593234	0.645571
644	H200003052	55529	TMEM55A	transmembrane protein 55A		-0.316429	0.286931	0.12033	0.0745684	0.261929	0.860436	-0.268651	0.186549
645	H200003149	85457	KIAA1737	KIAA1737		0.0784573	-0.154105	0.00442844	-0.140979	-0.316615	-0.0409853	0.69324	-0.0949664
646	H200003061	55356	SLC22A15	solute carrier family 22 (organic cation transporter), member 15		0.534187	1.05464	0.0643503	0.311287	0.0410549	0.600162	0.367042	0.456425
647	H200003346	54951	COMMD8	COMM domain containing 8		-0.245266	-0.247853	-0.19906	-0.592494	-0.296677	-0.669883	0.16701	-0.395794
648	H200003077	342357	ZNF694	zinc finger protein 694		0.107423	0.608355	0.34729	0.363309	0.474498	1.11807	0.407446	0.503158
649	H200003178	220323	NS5ATP13TP2	NS5ATP13TP2 protein		-0.76029	-1.18712	-0.423422	-0.462126	-0.310466	-0.271253	-0.589924	-0.569113
650	H200003266	84910	TMEM87B	transmembrane protein 87B		0.561424	0.976859	0.185906	0.43381	0.391089	0.702222	-0.00447297	0.506279
651	H200003100	116441	TM4SF18	transmembrane 4 L six family member 18		-1.04253	-1.56676	-0.314815	-1.56074	-0.619016	-1.36512	0.449366	-1.07991
652	H200003394	25937	WWTR1	WW domain containing transcription regulator 1	1	-0.130748	2.30412	0.529495	0.117797	0.399273	0.432784	0.00871209	0.455708
653	H200003322	79647	C1orf108	chromosome 1 open reading frame 108		-0.15026	4.32819	0.483207	0.846936	-0.295566	0.863166	0	0.715462
654	H200003442	81542	TXNDC	thioredoxin domain containing		-0.39835	-0.940289	-0.666858	-0.596092	-0.16481	-0.22349	-0.310285	-0.512815
655	H200003731	8634	RTCD1	RNA terminal phosphate cyclase domain 1		0.463245	1.01955	0.628863	0.539095	0.202744	0.628181	0.497484	0.58028
656	H200003670	55245	C20orf44	chromosome 20 open reading frame 44		-0.0329907	-0.859546	-0.257508	-0.700968	-0.396262	-0.435113	-0.255295	-0.484708
657	H200003789	4281	MID1	midline 1 (Opitz/BBB syndrome)		-1.11113	-0.491096	2.77019	-0.994313	-0.874782	-0.0475958	0.343792	-0.445134
658	H200003796	64838	FNDC4	fibronectin type III domain containing 4		0.0222068	0.51854	0.839603	-0.144656	0.340593	0.570684	-0.261841	0.357828
659	H200004087	92597	MOBKL1A	MOB1, Mps One Binder kinase activator-like 1A (yeast)		0.100161	0.121295	0.0323779	-0.0100526	-0.123303	0.294791	0.697366	0.0692114
660	H200003992	4094	MAF	v-maf musculoaponeurotic fibrosarcoma oncogene homolog (avian)	1	-1.46069	-1.83789	-0.164025	-0.280165	0.583373	0.641492	-0.502464	-0.235007
661	H200004043	9167	COX7A2L	cytochrome c oxidase subunit VIIa polypeptide 2 like	1	-0.0774992	0.330533	0.839479	0.179439	0.21135	0.403016	0.279142	0.314386
662	H200003860	6747	SSR3	signal sequence receptor, gamma (translocon-associated protein gamma)	1	0.114029	0.388531	0.558126	0.869398	0.304584	0.777794	0.199614	0.502077
663	H200003861	9375	TM9SF2	transmembrane 9 superfamily member 2	1	0.17328	1.02341	0.647272	0.516034	-0.394322	0.347417	0.806904	0.40481
664	H200003862	8334	HIST1H2AC	histone 1, H2ac		0.0548713	1.11604	0.575512	0.349877	-0.205465	0.36202	0.496339	0.375475
665	H200004145	55829	SELS	selenoprotein S		0.339589	0.573765	0.762454	0.402556	0.150703	0.274557	0.315259	0.41727
666	H200004149	10981	RAB32	RAB32, member RAS oncogene family	1	0.177487	0.665227	0.476039	0.401208	0.602193	0.831454	0.0636125	0.525601
667	H200004057	0	-	Homo sapiens cDNA FLJ31513 fis, clone NT2RI1000127		-0.43591	-0.558587	-0.165955	-0.814873	-0.741339	-0.65648	0.80962	-0.553753
668	H200004185	55602	CARF	collaborates/cooperates with ARF (alternate reading frame) protein		-0.0411457	-0.597591	-0.15032	-1.08968	-0.577751	-0.964423	1.05551	-0.516447
669	H200004204	2743	GLRB	glycine receptor, beta	1	0.417419	0.742454	1.17345	-0.0252325	0.443875	0.595166	0.280139	0.627091
670	H200004492	5638	PRRG1	proline rich Gla (G-carboxyglutamic acid) 1		-0.0403153	-0.320426	-0.49059	-0.312915	-0.708982	-0.501538	0.915573	-0.391197
671	H200004504	65977	PLEKHA3	pleckstrin homology domain containing, family A (phosphoinositide binding specific) member 3		0.186823	0.9101	0.391407	0.818462	0.574369	0.649998	0.0660954	0.533376
672	H200004325	57538	ALPK3	alpha-kinase 3		0.283307	0.87286	0.374898	0.689382	0.235739	0.52599	0.745734	0.506322
673	H200004231	57570	TRMT5	TRM5 tRNA methyltransferase 5 homolog (S. cerevisiae)		-0.596288	-0.734684	-0.761468	-0.669645	-1.24048	-0.8223	0.24411	-0.809991
674	H200004334	3426	IF	I factor (complement)		-1.05616	-0.513748	-0.201976	0.0629642	-1.89567	-0.624428	-0.0968095	-0.596578
675	H200004263	152485	LOC152485	hypothetical protein LOC152485		-0.663615	0.984756	0.133432	0.35021	0.216917	0.57426	-0.74726	0.306411
676	H200004656	8763	CD164	CD164 antigen, sialomucin		0.212006	0.0697756	-0.11755	0.0273219	-0.124301	-0.153653	0.695864	-0.0144
677	H200004584	84216	DKFZp434K2435	hypothetical protein DKFZp434K2435		0.795585	0	0.277705	-0.323956	0.616284	0.627949	0.588618	0.443469
678	H200004694	51373	MRPS17	mitochondrial ribosomal protein S17		-0.708378	-1.05424	-0.68683	-0.366714	-0.0771364	-0.424514	-0.510761	-0.552969
679	H200004702	55117	SLC6A15	solute carrier family 6, member 15		0.187057	0.355676	0.109189	0.33575	0.519892	1.27086	-0.420741	0.529732
680	H200004620	0	-	Homo sapiens cDNA FLJ14188 fis, clone NT2RP2005980		0.195855	0.178716	0	0.149667	-0.00281385	0.745967	0.062226	0.270934
681	H200004911	51339	DACT1	dapper, antagonist of beta-catenin, homolog 1 (Xenopus laevis)		-0.113714	0.791915	2.8237	-0.129777	0.0667114	1.30393	-0.137433	0.712245
682	H200004826	79695	GALNT12	UDP-N-acetyl-alpha-D-galactosamine:polypeptide N-acetylgalactosaminyltransferase 12 (GalNAc-T12)		0.265223	0.440789	0.0626415	0.366169	0.0932707	0.350005	0.733495	0.263016
683	H200004929	23621	BACE1	beta-site APP-cleaving enzyme 1	1	0.10455	-0.90825	-0.206646	-0.710554	-0.346926	0.0730954	0.195024	-0.332455
684	H200004941	9404	LPXN	leupaxin	1	0.466958	1.20287	0.249454	0.528842	0.203187	0.239307	-0.319411	0.488407
685	H200005041	22877	MLXIP	MLX interacting protein	1	0.116585	0.174323	0.380526	0.76159	0.302944	0.456915	0.0826975	0.376302
686	H200005048	3696	ITGB8	integrin, beta 8	1	0.0936661	-1.70084	-0.300075	-0.844172	-1.02047	-1.12326	0.581331	-0.681403
687	H200005238	26262	TSPAN17	tetraspanin 17		0.16369	1.00243	0.215413	0.423915	0.0121795	0.521433	0.237353	0.389844
688	H200005149	84959	STS-1	Cbl-interacting protein Sts-1	1	0.352744	0.489215	0.640504	0.136396	0.581658	0.850608	0.0479403	0.508521
689	H200005151	9818	NUPL1	nucleoporin like 1	1	0.374952	1.36114	0.27149	0.602823	0.244863	0.794507	-0.106425	0.554987
690	H200004982	9821	RB1CC1	RB1-inducible coiled-coil 1	1	0.0106515	-0.108	0.148087	0.148969	0.602982	0.772979	-0.633081	0.262611
691	H200005089	3918	LAMC2	laminin, gamma 2	1	0.34371	-0.0898347	0.848329	0.696857	0.902056	0.403956	-0.237179	0.580762
692	H200005091	975	CD81	CD81 antigen (target of antiproliferative antibody 1)	1	0.022207	0.918441	1.02249	0.522723	0.354881	0.430431	0.244643	0.545195
693	H200005281	5218	PFTK1	PFTAIRE protein kinase 1	1	0.126208	0	0	0	0	1.2565	0	0.804382
694	H200005011	5002	SLC22A18	solute carrier family 22 (organic cation transporter), member 18		-0.0930662	-0.792866	-0.574329	-0.434241	-0.260442	-0.404253	-0.00243725	-0.441031
695	H200005201	4824	NKX3-1	NK3 transcription factor related, locus 1 (Drosophila)	1	0.358979	0.726784	0.290897	0.818422	0.479693	0.485151	0.269624	0.526654
696	H200005224	5723	PSPH	phosphoserine phosphatase		0.761374	1.74831	0.189947	0.740236	0.402912	0.83988	0.293495	0.780443
697	H200005610	84272	YIPF4	Yip1 domain family, member 4		0.256129	0.886687	0.856214	0.475532	0.54272	0.941636	-0.0238892	0.649956
698	H200005655	1535	CYBA	cytochrome b-245, alpha polypeptide	1	-0.210881	-0.391439	0.799825	0.315981	0.0172833	-0.133702	-0.24487	0.0661779
699	H200005476	2152	F3	coagulation factor III (thromboplastin, tissue factor)	1	0.762003	0.74966	0.704951	0.737205	0.826783	0.584332	0.114451	0.727489
700	H200005670	10741	RBBP9	retinoblastoma binding protein 9	1	-0.258835	-0.896213	-0.270438	-0.693877	-0.365476	-0.430819	0.131354	-0.485943
701	H200005493	27071	DAPP1	dual adaptor of phosphotyrosine and 3-phosphoinositides		0.292705	0.512894	-0.0917418	0.191266	0.058067	-0.141837	0.730469	0.10271
702	H200005686	23215	BAT2D1	BAT2 domain containing 1		-0.213329	0.865146	0.298484	0.298403	-0.180083	0.231431	0.0729338	0.216675
703	H200005509	57099	AVEN	apoptosis, caspase activation inhibitor	1	0.757139	0.498799	0.176863	0.753007	0.579592	0.858692	-0.194112	0.604015
704	H200005696	54433	NOLA1	nucleolar protein family A, member 1 (H/ACA small nucleolar RNPs)	1	-0.129392	1.01821	0.486049	0.375195	0.132627	0.0498216	0.271899	0.321065
705	H200005802	566	AZU1	azurocidin 1 (cationic antimicrobial protein 37)		-1.03606	-0.220957	-0.400423	0.0532457	0.24626	-0.487261	-1.11407	-0.216483
706	H200005908	857	CAV1	caveolin 1, caveolae protein, 22kDa	1	-0.319148	-0.3781	-0.324436	-0.672385	-0.622966	-0.757285	0.485833	-0.501739
707	H200005918	6850	SYK	spleen tyrosine kinase	1	-1.14963	-0.276126	-0.246825	-0.211214	-0.324597	0	-0.425221	-0.477008
708	H200005743	6713	SQLE	squalene epoxidase		0.273744	0.7691	0.337911	0.293261	-0.334209	0.352253	0.714886	0.28201
709	H200005933	5493	PPL	periplakin	1	0	-0.597497	-0.403149	-0.90721	0	-1.24974	-0.0892787	-0.758037
710	H200006029	5533	PPP3CC	protein phosphatase 3 (formerly 2B), catalytic subunit, gamma isoform (calcineurin A gamma)	1	0.735777	0.155961	0.14816	0.456069	0.58924	0.678676	0	0.480722
711	H200005934	57181	SLC39A10	solute carrier family 39 (zinc transporter), member 10		-0.03337	0.321207	0.133145	-0.301979	-0.432977	-0.148045	0.850451	-0.0770033
712	H200005863	7422	VEGF	vascular endothelial growth factor	1	0.46862	0.729698	0.656044	0.092756	0.541016	0.578943	-0.168708	0.51118
713	H200006067	6990	DYNLT3	dynein, light chain, Tctex-type 3		0.586615	0.591472	0.563138	0.266597	0.212817	0.29605	1.00927	0.419448
714	H200005977	5621	PRNP	prion protein (p27-30) (Creutzfeld-Jakob disease, Gerstmann-Strausler-Scheinker syndrome, fatal familial insomnia)	1	0.341281	0.679363	0.563737	0.0216555	0.666297	0.422941	0.0151827	0.449213
715	H200006079	4200	ME2	malic enzyme 2, NAD(+)-dependent, mitochondrial	1	0.463506	1.49571	0.192656	0.401641	0.101134	0.391383	0.479292	0.471698
716	H200006092	23201	KIAA0280	KIAA0280 protein		0.037204	0.358532	0.24767	0.0161678	-0.320164	-1.17172	0.041797	-0.153114
717	H200006100	6647	SOD1	superoxide dismutase 1, soluble (amyotrophic lateral sclerosis 1 (adult))		0.11047	0.118614	-0.0665557	-0.00384052	-0.426996	-0.243421	0.721672	-0.0852881
718	H200006102	3615	IMPDH2	IMP (inosine monophosphate) dehydrogenase 2	1	-0.317215	-0.890869	-0.530565	-1.63575	-0.334087	-0.381973	-0.130009	-0.681743
719	H200006294	3482	IGF2R	insulin-like growth factor 2 receptor	1	-0.0526365	0.851405	1.14093	0.703214	0.245999	0.983364	0.239569	0.675728
720	H200006297	3936	LCP1	lymphocyte cytosolic protein 1 (L-plastin)		0.382697	2.245	0.501399	0	0	1.80377	0	1.15203
721	H200006401	10949	HNRPA0	heterogeneous nuclear ribonucleoprotein A0	1	0.222879	-0.792576	-0.6951	-0.682438	-0.353626	-0.498501	0.441581	-0.46656
722	H200006307	79027	ZNF655	zinc finger protein 655	1	-0.179951	-0.262992	-0.602539	-0.808385	-0.474668	-0.310714	0.0165616	-0.420712
723	H200006242	9097	USP14	ubiquitin specific peptidase 14 (tRNA-guanine transglycosylase)		0.147514	0.683445	0.506674	0.162544	0.14256	0.455728	-0.227016	0.349744
724	H200006152	8766	RAB11A	RAB11A, member RAS oncogene family	1	-0.399294	-0.0982167	0.6872	-0.185691	-0.589337	0.103379	0.680812	-0.0803267
725	H200006348	483	ATP1B3	ATPase, Na+/K+ transporting, beta 3 polypeptide		0.236745	0.432185	0.756038	0.366561	0.264885	0.396751	0.150144	0.408861
726	H200006446	9088	PKMYT1	protein kinase, membrane associated tyrosine/threonine 1	1	0	-2.50114	-0.238791	-1.49312	-0.93758	-0.371039	-0.200277	-0.999403
727	H200006364	1063	CENPF	centromere protein F, 350/400ka (mitosin)	1	-1.41914	-1.875	-0.142334	-1.1439	-0.243926	-0.869865	0.318166	-0.957711
728	H200006659	7336	UBE2V2	ubiquitin-conjugating enzyme E2 variant 2		0.33829	0.688944	0.522894	0.442104	0.0173229	0.503338	0.434393	0.418816
729	H200006567	6917	TCEA1	transcription elongation factor A (SII), 1	1	0.229664	0.635905	0.665832	0.514402	0.434079	0.517688	0.286333	0.499595
730	H200006577	7417	VDAC2	voltage-dependent anion channel 2	1	0.252586	0.82536	0.708376	0.604495	0.274072	0.355365	0.204038	0.503376
731	H200006496	301	ANXA1	annexin A1		0.0525079	-0.453462	-0.282479	-0.270631	-0.288971	-0.499187	0.833166	-0.29037
732	H200006502	6733	SRPK2	SFRS protein kinase 2		0.159254	1.17491	0	0.247276	-0.241744	0.527163	0.916306	0.324593
733	H200006600	5796	PTPRK	protein tyrosine phosphatase, receptor type, K	1	0.210666	0.16606	0.432386	0.615697	0.777479	0.356316	0.194391	0.426434
734	H200006521	10989	IMMT	inner membrane protein, mitochondrial (mitofilin)		0.654603	0.0911012	-0.0951582	0.113477	-0.28816	-0.0972944	0.786479	0.0630947
735	H200006620	5501	PPP1CC	protein phosphatase 1, catalytic subunit, gamma isoform	1	-0.250983	-0.924646	-0.606581	-0.129957	-0.0403998	-0.0922103	0.0686953	-0.359963
736	H200006540	3910	LAMA4	laminin, alpha 4	1	0	-0.223498	-0.0705543	-0.555987	-0.479395	-1.21407	0.275338	-0.471577
737	H200006722	151011	SEPT10	septin 10		-0.0140027	0.333243	0.857206	0.193504	0.154249	0.35036	0.32362	0.33267
738	H200006839	23175	LPIN1	lipin 1		-0.172402	-0.720418	-0.29999	0.0778943	-0.298049	0.03886	-0.188672	-0.229018
739	H200006938	969	CD69	CD69 antigen (p60, early T-cell activation antigen)		1.17595	0.475078	0.168996	0.900031	0	0.972427	-0.114724	0.767766
740	H200007043	5781	PTPN11	protein tyrosine phosphatase, non-receptor type 11 (Noonan syndrome 1)	1	0.199109	0.452703	0.490199	0.490603	0.188338	0.674227	0.697755	0.415863
741	H200007053	81614	NIPA2	non imprinted in Prader-Willi/Angelman syndrome 2		0.241102	0.876776	0.745336	0.639244	0.231205	0.599868	-0.0817771	0.551951
742	H200006867	6464	SHC1	SHC (Src homology 2 domain containing) transforming protein 1	1	0.402941	0.777344	0.628838	0.394034	0.234801	0.242206	0.28228	0.446694
743	H200006967	961	CD47	CD47 antigen (Rh-related antigen, integrin-associated signal transducer)	1	-0.464721	-0.490823	-0.275403	-0.392613	-0.867325	-0.823068	0.788252	-0.552325
744	H200007159	84262	MGC10911	hypothetical protein MGC10911		-0.323798	-0.75658	-0.295367	-0.405659	-0.0905944	-0.432597	-0.387217	-0.384099
745	H200006975	1301	COL11A1	collagen, type XI, alpha 1	1	0.0984118	-0.255573	-0.0578107	-0.257425	-0.525275	-0.747039	0.198023	-0.290785
746	H200006977	1069	CETN2	centrin, EF-hand protein, 2	1	-0.331692	-0.810071	-0.652252	-0.4635	-0.576882	-0.568375	-0.0805506	-0.571634
747	H200006883	23421	ITGB3BP	integrin beta 3 binding protein (beta3-endonexin)	1	0	0	-0.470891	0	-0.315609	-0.915742	-0.326576	-0.680725
748	H200006886	6382	SDC1	syndecan 1	1	0.266538	1.30651	0.501931	0.698377	0.335778	0.935938	-0.0798593	0.674178
749	H200007172	3038	HAS3	hyaluronan synthase 3		-0.556903	-0.852067	-0.430284	-2.35611	-0.958865	-1.69009	0.700231	-1.18196
750	H200006892	3912	LAMB1	laminin, beta 1		0.404405	0.714039	0.483212	0.159652	-0.132292	0.256408	0.690529	0.314238
751	H200006990	56900	C1orf119	chromosome 1 open reading frame 119		0.222881	0.785762	0.329947	0.479092	-0.147855	0.266498	1.01009	0.322721
752	H200007081	6578	SLCO2A1	solute carrier organic anion transporter family, member 2A1		-0.155122	0.384161	0.935839	0.32793	0.708155	0.934396	-0.856933	0.504654
753	H200007085	7103	TSPAN8	tetraspanin 8		-4.83585	0	-0.35407	-1.07619	-0.731735	-1.62662	1.05158	-1.27278
754	H200007011	4312	MMP1	matrix metallopeptidase 1 (interstitial collagenase)	1	-1.17116	-1.57811	-0.254432	-0.542435	-0.622313	-1.51547	-0.12251	-0.928069
755	H200007021	4053	LTBP2	latent transforming growth factor beta binding protein 2		0	1.40919	0.602419	1.4397	0.808438	1.03046	0	1.01499
756	H200006927	3251	HPRT1	hypoxanthine phosphoribosyltransferase 1 (Lesch-Nyhan syndrome)	1	-0.095009	-0.270371	-0.0371931	-0.291176	-0.662394	-0.488282	0.905963	-0.307404
757	H200007022	558	AXL	AXL receptor tyrosine kinase	1	-0.239498	-0.95457	-0.920697	-0.432762	-0.840415	-0.761774	0.340131	-0.691619
758	H200007506	445	ASS	argininosuccinate synthetase		-0.279027	-0.847681	-0.217024	0.182064	0.324485	0.0934901	-0.794036	-0.123949
759	H200007476	833	CARS	cysteinyl-tRNA synthetase	1	0.454608	0.549372	0.392051	0.671768	0.556284	0.54366	-0.0399624	0.527957
760	H200007901	23548	OSRF	osmosis responsive factor		-0.0149556	1.47895	0.248995	-0.00370702	0.171079	0.289158	0.365966	0.257093
761	H200007628	54769	DIRAS2	DIRAS family, GTP-binding RAS-like 2		0.977815	1.08123	0.338975	0.207211	0.493146	0.447177	-0.192025	0.590926
762	H200007918	9650	MTFR1	mitochondrial fission regulator 1		0.250821	0.443939	0.242828	-0.0974147	-0.248922	0.0462198	0.79697	0.106245
763	H200007776	8428	STK24	serine/threonine kinase 24 (STE20 homolog, yeast)		0.0439181	0.739323	0.501601	0.502157	0.323528	0.538775	0.278244	0.44155
764	H200007874	9246	UBE2L6	ubiquitin-conjugating enzyme E2L 6	1	0.0151777	-0.940244	-0.534116	-0.201459	-0.0473528	-0.352477	-0.344129	-0.343018
765	H200007997	5817	PVR	poliovirus receptor	1	0.535237	0.729505	1.05562	0.543932	-0.0894779	0.502586	0.57017	0.604025
766	H200008097	1277	COL1A1	collagen, type I, alpha 1	1	0.553723	1.40529	0.283055	0.457751	0.529956	0.342446	-0.296649	0.614264
767	H200008290	81689	HBLD2	HESB like domain containing 2		0.0135985	0.25631	0.101393	-0.134455	-0.111565	-0.114105	0.86733	0.00679442
768	H200008112	85453	TSPYL5	TSPY-like 5		0.218989	0.254971	0.289819	0.359485	-0.120512	0.571097	0.756314	0.262308
769	H200008116	8445	DYRK2	dual-specificity tyrosine-(Y)-phosphorylation regulated kinase 2	1	-1.28634	-0.0851799	-0.234844	-0.401912	0.154594	-0.15686	-0.895884	-0.33509
770	H200008124	6626	SNRPA	small nuclear ribonucleoprotein polypeptide A	1	-0.257114	-0.769462	-0.786483	-0.580385	-0.54959	-0.566335	0.215771	-0.584895
771	H200008320	1495	CTNNA1	catenin (cadherin-associated protein), alpha 1, 102kDa		0.12719	0.939242	0.502508	0.374806	-0.0806392	0.414187	0.746278	0.400682
772	H200008161	9643	MORF4L2	mortality factor 4 like 2	1	-0.196489	0.644704	0.755189	0.198743	-0.0784964	0.432659	0.240311	0.292718
773	H200008071	1606	DGKA	diacylglycerol kinase, alpha 80kDa	1	0.273552	0.352	0.570987	0.638098	0.319219	0.82879	-0.0985094	0.467886
774	H200008170	6996	TDG	thymine-DNA glycosylase	1	-0.00493385	0.670693	0.62894	0.398797	0.321942	0.539897	0.135737	0.46821
775	H200008365	1026	CDKN1A	cyclin-dependent kinase inhibitor 1A (p21, Cip1)	1	0.379718	0.566372	0.598914	0.693157	0.998949	0.347698	-0.188217	0.597468
776	H200008670	0	-	Homo sapiens clone 25061 mRNA sequence		0.585827	1.59999	0.454531	0.72905	0.398892	0.327775	0.223139	0.764403
777	H200008677	1992	SERPINB1	serpin peptidase inhibitor, clade B (ovalbumin), member 1	1	-0.603362	-0.519771	-0.248994	-0.628224	-0.646525	-0.668948	-0.501279	-0.552637
778	H200008492	10801	SEPT9	septin 9	1	-0.263508	-0.788337	-0.597464	-0.450725	-0.458109	-0.439996	0.060736	-0.49969
779	H200008426	1848	DUSP6	dual specificity phosphatase 6	1	-0.245617	-0.231431	-0.0397716	-0.72753	-0.617355	-0.279605	0.566885	-0.362339
780	H200008628	23016	EXOSC7	exosome component 7	1	0.305066	0.759906	0.309301	0.403634	0.0171139	0.909489	0.300488	0.476892
781	H200008728	9747	KIAA0738	KIAA0738 gene product	1	0.0973672	0.78713	0.450529	0.150036	0.0120379	0.215867	0.13563	0.285494
782	H200008747	2296	FOXC1	forkhead box C1		0.208322	0.937616	0.495202	0.377315	0.792219	0.813209	0.089456	0.594884
783	H200008773	4163	MCC	mutated in colorectal cancers	1	-0.075551	0.53625	0.16468	0.851984	0	0.903796	0	0.536525
784	H200008786	114932	MRFAP1L1	Morf4 family associated protein 1-like 1		0.287539	-0.0397658	0.249717	-0.0283235	-0.479853	-0.0948601	1.12071	-0.017591
785	H200021335	60	ACTB	actin, beta	1	-0.214696	-0.684541	-0.547184	-0.628961	-1.01989	-0.880834	-0.0667854	-0.630211
786	H200009313	9986	RCE1	RCE1 homolog, prenyl protein peptidase (S. cerevisiae)		0	1.39406	0.209638	1.09267	1.42735	0.858372	0	0.95095
787	H200009335	0	-	Homo sapiens cDNA FLJ11833 fis, clone HEMBA1006579		0.148885	0.557475	0.025228	0.235469	0.037481	0.810158	-0.281135	0.335644
788	H200009345	0	-	Homo sapiens cDNA: FLJ22256 fis, clone HRC02860		-0.381064	-0.630291	-0.780984	-0.633393	-0.701908	-0.688155	-0.109168	-0.629305
789	H200009253	50863	HNT	neurotrimin		0.859839	0	0.342948	0	1.1869	1.8841	0	1.06627
790	H200009193	2335	FN1	fibronectin 1	1	0.124679	1.68497	0.740753	1.04593	0.626835	0.135993	-0.0820803	0.726526
791	H200009296	80169	C17orf68	chromosome 17 open reading frame 68		-0.360176	0.828021	0	0.251887	0	0.658103	0	0.53021
792	H200009398	60485	SAV1	salvador homolog 1 (Drosophila)		0.496499	1.19439	0.0204415	0.506706	0.0450428	0.324017	0.647586	0.401362
793	H200009494	3371	TNC	tenascin C (hexabrachion)	1	0.654359	1.07481	0.900926	0.928931	0.784255	0.493353	0.116623	0.806106
794	H200009711	2788	GNG7	guanine nucleotide binding protein (G protein), gamma 7		-0.0595838	-0.823397	-0.479587	-0.2156	0.170739	-0.1181	-0.227998	-0.254255
795	H200009628	255488	IBRDC2	IBR domain containing 2	1	0.114128	-0.690634	-0.347618	-0.170879	-0.663972	-0.729266	0.999008	-0.414707
796	H200009679	9364	RAB28	RAB28, member RAS oncogene family		-0.366204	-0.223033	0.290506	-0.667284	-0.20721	0.0427369	-0.209136	-0.148679
797	H200009687	10650	C18orf43	chromosome 18 open reading frame 43		0.394948	0.740895	0.532413	0.933977	0.492629	0.835701	-0.0266373	0.634208
798	H200009871	84650	EBPL	emopamil binding protein-like		-0.0191622	-0.124282	-0.270008	-0.384255	-0.406802	-0.460964	0.864609	-0.277579
799	H200010075	6124	RPL4	ribosomal protein L4	1	-0.11977	0.511731	0.911208	-0.270031	-0.00973257	-0.152119	0.344119	0.145215
800	H200010088	26258	PLDN	pallidin homolog (mouse)	1	0.347604	1.39981	1.00401	0.561555	0.416931	1.46243	0.232603	0.816807
801	H200010188	5660	PSAP	prosaposin (variant Gaucher disease and variant metachromatic leukodystrophy)	1	-1.00279	0	0.276202	0	0.682342	0	0	-0.213917
802	H200009904	10162	C3F	putative protein similar to nessy (Drosophila)		0.158573	0.0437769	-0.0225649	-0.119718	0.215402	-0.155123	-0.955272	0.0261349
803	H200010094	84154	BXDC1	brix domain containing 1		0.0572538	1.5753	-0.332253	0	-0.134965	0.319675	0.105097	0.454541
804	H200010201	2886	GRB7	growth factor receptor-bound protein 7	1	-0.503408	-1.06261	-0.609323	-1.03707	-0.318182	-0.482007	-0.139265	-0.702348
805	H200010207	3455	IFNAR2	interferon (alpha, beta and omega) receptor 2		-0.443542	0.122998	-0.77382	0.0641481	0.373099	-0.0500979	-1.08486	-0.10133
806	H200010118	22931	RAB18	RAB18, member RAS oncogene family		0.322928	0.469628	0.771314	0.629998	0.24698	0.583181	0.392718	0.504005
807	H200009944	60560	MAK10	MAK10 homolog, amino-acid N-acetyltransferase subunit, (S. cerevisiae)		0.0509402	0.922623	0.149747	0.147084	0.0445254	0.449264	0.200123	0.294031
808	H200010044	6201	RPS7	ribosomal protein S7	1	-0.10377	-1.05033	-0.476821	-0.32124	-0.0838365	-0.00750738	-0.291548	-0.340583
809	H200009958	50614	GALNT9	UDP-N-acetyl-alpha-D-galactosamine:polypeptide N-acetylgalactosaminyltransferase 9 (GalNAc-T9)		0	0	0	0.360153	-0.179225	-0.715419	0	-0.393066
810	H200010238	7057	THBS1	thrombospondin 1	1	-0.310555	0.246099	0.738186	-0.023234	0.0922968	0.486698	0.0240919	0.204915
811	H200010265	10252	SPRY1	sprouty homolog 1, antagonist of FGF signaling (Drosophila)	1	-0.852572	-1.64602	-0.257641	-0.840412	-1.37471	-0.848005	0.336376	-0.862824
812	H200010454	129642	OACT2	O-acyltransferase (membrane bound) domain containing 2		0.134298	1.60177	0.344434	0.456327	0.0346174	1.20612	0.419348	0.658011
813	H200010379	2921	CXCL3	chemokine (C-X-C motif) ligand 3		-0.0782729	-0.174721	-0.0112642	0.499843	-0.296556	-0.60123	0.922876	-0.12618
814	H200010389	2332	FMR1	fragile X mental retardation 1	1	-0.816454	-0.778795	-0.459483	-0.325664	0.160025	0.302869	-0.84225	-0.318799
815	H200010300	63915	MUTED	muted homolog (mouse)	1	-0.512041	-1.35097	-0.755448	-0.732682	-0.62942	-0.200601	-0.250876	-0.668421
816	H200010613	134429	STARD4	START domain containing 4, sterol regulated		0.118721	0.390512	0.222101	0.319857	0.256574	0.782385	-0.27113	0.327031
817	H200010432	23158	KIAA0882	KIAA0882 protein		0.392106	1.01589	0.347862	0.999156	0	0.991038	-0.133585	0.725173
818	H200010620	3569	IL6	interleukin 6 (interferon, beta 2)	1	0.582621	0.866572	0.926583	0.818215	0.482064	0.327871	0.317567	0.667321
819	H200010635	8321	FZD1	frizzled homolog 1 (Drosophila)		0.114478	0	0	0	0	-0.170582	0.753017	-0.0280523
820	H200010543	10550	ARL6IP5	ADP-ribosylation-like factor 6 interacting protein 5	1	0.352918	-0.39252	-0.470945	-0.45768	-0.386499	-0.0799668	0.744847	-0.232446
821	H200010935	283267	LOC283267	hypothetical protein LOC283267		0.276045	1.12856	0.276408	0.565808	0	0.632352	0.389903	0.607779
822	H200010654	10565	ARFGEF1	ADP-ribosylation factor guanine nucleotide-exchange factor 1(brefeldin A-inhibited)		0.0670541	0.309708	-0.0694504	0.000285171	-0.214972	0.233341	0.776143	0.0543277
823	H200010852	83737	ITCH	itchy homolog E3 ubiquitin protein ligase (mouse)	1	0.438593	0	0.446288	0	-0.122769	0.869871	0	0.41704
824	H200010768	63917	GALNT11	UDP-N-acetyl-alpha-D-galactosamine:polypeptide N-acetylgalactosaminyltransferase 11 (GalNAc-T11)		-0.291956	-0.419378	-0.122648	-0.3775	-0.673151	-0.466785	0.271238	-0.391903
825	H200010976	153218	SPINK5L3	serine PI Kazal type 5-like 3		0	-1.313	-0.129456	-0.479543	0	-1.0645	0.0705225	-0.66331
826	H200010725	6016	RIT1	Ras-like without CAAX 1	1	0.430584	0.89237	0.758611	0.658411	0.603836	0.872328	0.166338	0.70269
827	H200011218	4131	MAP1B	microtubule-associated protein 1B	1	-0.017329	1.17187	0.132016	0.305059	0.472913	0.532636	-0.293714	0.466998
828	H200011329	55872	PBK	PDZ binding kinase	1	0	0	-0.122848	-0.336255	0	-0.839723	0.232296	-0.418352
829	H200011237	83641	C10orf45	chromosome 10 open reading frame 45		-0.26029	0.196948	0.130538	-0.349747	-0.642944	-0.223105	0.961012	-0.190056
830	H200011059	241	ALOX5AP	arachidonate 5-lipoxygenase-activating protein		0.625604	0.98803	0.187529	1.01145	0.99329	1.19123	0	0.809274
831	H200011342	8507	ENC1	ectodermal-neural cortex (with BTB-like domain)	1	0.0325928	0.540397	0.656522	0.378273	-0.225784	0.293114	0.343278	0.279186
832	H200011170	7559	ZNF12	zinc finger protein 12		-0.599357	-0.170493	-0.1623	-0.0678523	0.0625655	0.140425	-0.772083	-0.132835
833	H200011289	5891	RAGE	renal tumor antigen	1	-0.339194	-0.603177	-0.316777	-0.275039	-0.781302	-0.672421	0.0988061	-0.495241
834	H200011110	80723	TMEM22	transmembrane protein 22		0.25008	1.39222	1.14954	0.31985	0.204339	0.595635	0.151361	0.651945
835	H200011390	4053	LTBP2	latent transforming growth factor beta binding protein 2		0.359195	0.531375	0.227285	0.751104	0.770077	1.13261	-0.0416095	0.593436
836	H200011402	79767	ELMO3	engulfment and cell motility 3 (ced-12 homolog, C. elegans)		0.0516314	-1.07285	-0.207643	-0.671062	-0.32164	-0.926902	-0.175557	-0.524744
837	H200011598	10574	CCT7	chaperonin containing TCP1, subunit 7 (eta)	1	-0.0878119	0.78732	0.53195	0.686092	0.0170739	0.432223	0.94357	0.410883
838	H200011423	5570	PKIB	protein kinase (cAMP-dependent, catalytic) inhibitor beta	1	-0.0578825	-0.69808	-0.295206	0.146565	-0.802854	-0.754127	0.478189	-0.410264
839	H200011433	29887	SNX10	sorting nexin 10		-0.116124	-0.775825	-0.734535	-0.478653	-0.544816	-0.555276	0.13274	-0.534205
840	H200011541	10058	ABCB6	ATP-binding cassette, sub-family B (MDR/TAP), member 6		-0.297831	-0.995739	-0.378503	-0.564659	-0.297555	-0.663779	-0.15567	-0.533011
841	H200011639	55601	FLJ20035	hypothetical protein FLJ20035		0.013327	-0.896942	-0.387145	0.163146	-0.650563	-0.628411	0.115199	-0.37579
842	H200011653	11151	CORO1A	coronin, actin binding protein, 1A		0.219348	-0.0936528	0.0955305	0.0838617	0.385842	0.03154	-0.977586	0.126113
843	H200011751	10998	SLC27A5	solute carrier family 27 (fatty acid transporter), member 5		-0.645492	-0.569763	0.0689656	-0.21281	-0.062201	-0.773808	-0.473442	-0.328405
844	H200011660	114882	OSBPL8	oxysterol binding protein-like 8		0.0269598	0.290336	0.697217	0.345814	0.633369	0.986073	-0.0851004	0.496628
845	H200011662	51155	HN1	hematological and neurological expressed 1		0.174047	0.288318	0.734897	0.349075	0.245784	0.278873	0.131857	0.345166
846	H200011671	64855	C9orf88	chromosome 9 open reading frame 88		0.220081	0.658823	0.543796	0.510916	0.158798	0.241629	-0.0719334	0.389007
847	H200011585	2820	GPD2	glycerol-3-phosphate dehydrogenase 2 (mitochondrial)		-0.120299	-1.2178	-0.405101	0	-0.838608	-0.505094	0.612638	-0.643544
848	H200011815	8842	PROM1	prominin 1		-0.233393	-0.732816	-0.612546	-0.58759	-0.446923	-0.36034	-0.425378	-0.495601
849	H200011925	1295	COL8A1	collagen, type VIII, alpha 1	1	-0.515147	-0.091361	0.729199	-0.688834	-0.347295	-0.182595	-0.316467	-0.297888
850	H200012021	9734	HDAC9	histone deacetylase 9	1	-0.124873	0.738199	0.569855	0.303252	0.261404	0.532269	0.308476	0.380017
851	H200012025	9325	TRIP4	thyroid hormone receptor interactor 4	1	0.442149	1.05962	0.159612	0.743043	-0.283515	0.211735	0.013876	0.402779
852	H200012156	51101	C8orf70	chromosome 8 open reading frame 70		0.43223	0	0.307181	-0.140346	0.699829	-0.057338	-0.294454	0.302109
853	H200012175	87	ACTN1	actinin, alpha 1	1	-0.01245	0.4324	0.746285	0.372225	0.113764	0.136152	0.500512	0.298063
854	H200012185	1984	EIF5A	eukaryotic translation initiation factor 5A	1	-0.0340954	0.929009	1.85511	0.386964	0.0673193	-0.162941	0.388441	0.536017
855	H200012195	375035	SFT2D2	SFT2 domain containing 2		0.177416	1.5975	0.566057	0.211633	0.243252	0.269068	0.832464	0.548919
856	H200012374	160857	RP11-5G9.1	hypothetical protein FLJ31846		0.241325	-0.682707	-0.537668	-0.495026	-0.0702086	-0.43361	-0.231657	-0.381556
857	H200012214	10657	KHDRBS1	KH domain containing, RNA binding, signal transduction associated 1	1	-0.422271	-0.753411	-0.55788	-0.4594	-0.380288	-0.110818	-0.0584499	-0.447345
858	H200012559	283417	DPY19L2	dpy-19-like 2 (C. elegans)		0.0228579	-0.386426	0.280673	-0.559294	0.592155	1.39237	-0.658335	0.294907
859	H200012583	55508	SLC35E3	solute carrier family 35, member E3		-0.0696742	-0.671916	-0.409055	-0.782677	-0.243653	-0.0974957	0.300688	-0.373532
860	H200012882	2130	EWSR1	Ewing sarcoma breakpoint region 1	1	-0.529205	-1.01364	-0.448317	-0.322061	-0.331344	-0.104461	0.013978	-0.458172
861	H200012919	54890	OFOXD	oxoglutarate and iron-dependent oxygenase domain containing		-0.215991	0.610174	0.210379	0.329531	-0.0112705	0.966204	0.348097	0.314838
862	H200013261	90477	C9orf33	chromosome 9 open reading frame 33		-0.829492	-0.839048	-0.229244	-0.553749	-0.0677366	-0.284544	-0.3171	-0.44691
863	H200013591	0	-	Homo sapiens cDNA: FLJ22322 fis, clone HRC05532		-0.436099	-0.822322	-0.448468	-0.39975	-0.376883	-0.410801	-0.369775	-0.482387
864	H200013408	27333	GOLPH4	golgi phosphoprotein 4		-0.459344	0.0108887	-0.509714	0.080335	0.0394525	-0.251934	-0.82812	-0.171689
865	H200013417	90693	LOC90693	LOC90693 protein		0.0669922	0.193744	0.388726	0.209772	0.43728	0.81256	-0.339242	0.331467
866	H200013517	29798	C2orf27	chromosome 2 open reading frame 27		0	0.778734	0.114037	0	0	1.15317	0	0.5868
867	H200013620	1654	DDX3X	DEAD (Asp-Glu-Ala-Asp) box polypeptide 3, X-linked	1	0.290562	0.527886	0.471633	0.324004	0.056285	0.447501	0.830393	0.352979
868	H200013348	10224	ZNF443	zinc finger protein 443		-0.423576	-1.37511	-0.623975	-0.797973	-0.398099	-0.503989	0.350196	-0.656473
869	H200013650	7416	VDAC1	voltage-dependent anion channel 1	1	0.0280417	0.657213	0.658405	0.186395	-0.412704	0.124628	0.817291	0.206996
870	H200013561	25	ABL1	v-abl Abelson murine leukemia viral oncogene homolog 1	1	0.218509	1.13173	1.12034	0.15936	0.598488	0.450144	0.163111	0.613095
871	H200013568	1289	COL5A1	collagen, type V, alpha 1	1	0	1.48347	0.10413	0.625933	0.813847	0.955164	-0.25791	0.720179
872	H200013670	3678	ITGA5	integrin, alpha 5 (fibronectin receptor, alpha polypeptide)	1	0.5409	0.780507	0.291462	0.50988	0.39485	0.245675	-0.0724692	0.458401
873	H200013790	4318	MMP9	matrix metallopeptidase 9 (gelatinase B, 92kDa gelatinase, 92kDa type IV collagenase)	1	0	1.26503	0.212126	0.601336	0.737611	1.25721	0	0.71664
874	H200013905	994	CDC25B	cell division cycle 25B	1	-0.0440122	-0.519049	-0.0726921	-0.243259	-0.727485	-0.494596	0.421778	-0.350182
875	H200013811	6594	SMARCA1	SWI/SNF related, matrix associated, actin dependent regulator of chromatin, subfamily a, member 1		0.62106	0.2492	0.661647	-0.0756293	-0.19785	0.0222594	0.76837	0.221569
876	H200013812	55435	C4orf16	chromosome 4 open reading frame 16		-0.063227	0.438569	0.306838	-0.0479108	-0.0425637	0.339473	0.763672	0.142599
877	H200013823	23076	KIAA0179	KIAA0179		0	-0.107898	0.444086	0.341857	0	0.759576	0.316081	0.40789
878	H200013920	4907	NT5E	5'-nucleotidase, ecto (CD73)		0.358475	0.781717	0.570501	-0.0925988	0.194723	0.510698	0.129174	0.387252
879	H200013838	3930	LBR	lamin B receptor	1	-0.63378	-0.664547	-0.245182	-0.450132	-0.610808	-0.320787	0.462038	-0.487539
880	H200013841	4013	LOH11CR2A	loss of heterozygosity, 11, chromosomal region 2, gene A		-0.17615	-1.03381	0	-0.834313	-0.743121	-0.221761	0.325135	-0.609052
881	H200013844	1040	CDS1	CDP-diacylglycerol synthase (phosphatidate cytidylyltransferase) 1		0.106638	-0.0905704	-0.0419512	-0.19764	0.484156	0.887453	-0.0393963	0.213792
882	H200013753	710	SERPING1	serpin peptidase inhibitor, clade G (C1 inhibitor), member 1, (angioedema, hereditary)	1	0	0.792293	0.386524	1.26772	0	0.00864027	0	0.610311
883	H200013860	6760	SS18	synovial sarcoma translocation, chromosome 18	1	0.252732	0.549328	0.342708	0.000805011	-0.0881936	0.332964	0.811474	0.231724
884	H200013771	1301	COL11A1	collagen, type XI, alpha 1	1	-0.368478	-1.26505	-0.274764	-0.832629	-0.367897	-0.0717049	-0.151943	-0.516933
885	H200013958	2150	F2RL1	coagulation factor II (thrombin) receptor-like 1		-0.247081	-0.455753	-0.534612	-0.644029	-0.497864	-0.723377	0.761184	-0.517119
886	H200014255	6432	SFRS7	splicing factor, arginine/serine-rich 7, 35kDa	1	-0.337485	-0.622226	-0.0428614	-0.0287978	-0.772973	-0.648499	0.200542	-0.381359
887	H200014356	8879	SGPL1	sphingosine-1-phosphate lyase 1		0.356351	0.844239	0.235304	0.330012	0.0755553	0.453821	0.682384	0.395895
888	H200014262	1827	DSCR1	Down syndrome critical region gene 1	1	-0.0405024	0.817072	0.626928	0.12441	0.107132	0.0486079	0.558578	0.280608
889	H200014271	51465	UBE2J1	ubiquitin-conjugating enzyme E2, J1 (UBC6 homolog, yeast)	1	0.11747	0.539855	0.346608	0.314475	0.280998	0.830409	0.0728612	0.394923
890	H200014090	79094	CHAC1	ChaC, cation transport regulator-like 1 (E. coli)		0.877682	1.32106	0.344339	0.686984	0.461341	0.231139	-0.128865	0.641595
891	H200014097	4735	SEPT2	septin 2	1	0.194106	0.835322	0.783962	0.432926	-0.0406105	0.329321	0.865616	0.422504
892	H200014304	4851	NOTCH1	Notch homolog 1, translocation-associated (Drosophila)		-0.500307	-0.707498	-0.358495	-0.23676	0.211014	0.0487616	-0.9336	-0.257214
893	H200014233	2990	GUSB	glucuronidase, beta		-0.314692	-0.460792	-0.509038	-0.773572	-0.406872	-0.303434	-0.319033	-0.476694
894	H200014539	81539	SLC38A1	solute carrier family 38, member 1		0.518006	0.745015	0.826669	0.656774	0.556709	0.368235	0.569762	0.611901
895	H200014542	85444	LRRCC1	leucine rich repeat and coiled-coil domain containing 1		0	0	-0.197506	0	0	-0.746626	0	-0.432843
896	H200014659	9133	CCNB2	cyclin B2	1	0	0	0	-0.419319	0	-0.88242	0.0807902	-0.65087
897	H200014756	10625	IVNS1ABP	influenza virus NS1A binding protein		0.262099	0.999075	0.660445	0.197055	0.381751	0.507265	0.740759	0.501282
898	H200014696	79922	MRM1	mitochondrial rRNA methyltransferase 1 homolog (S. cerevisiae)		0.610554	0	0.273861	0	0.490454	1.30907	0	0.800385
899	H200014801	5359	PLSCR1	phospholipid scramblase 1	1	-0.335372	-0.426898	-0.223989	-0.567455	-0.658102	-0.693725	0.336809	-0.480639
900	H200014812	669	BPGM	2,3-bisphosphoglycerate mutase	1	0.755632	1.27076	1.80268	1.02519	0.497885	1.47504	0.567363	1.13254
901	H200014926	2018	EMX2	empty spiracles homolog 2 (Drosophila)		0.0561013	-0.239739	-0.0485499	0.0703186	0	-0.455968	0.744295	-0.123568
902	H200015122	5208	PFKFB2	6-phosphofructo-2-kinase/fructose-2,6-biphosphatase 2	1	-0.835551	-0.0210777	-0.177289	-1.07449	-0.226118	0.0921322	-0.688395	-0.337276
903	H200014949	3162	HMOX1	heme oxygenase (decycling) 1		0.0605086	0.109471	0.271562	0.171556	-0.0310989	-0.0661038	0.909493	0.0849613
904	H200015130	5783	PTPN13	protein tyrosine phosphatase, non-receptor type 13 (APO-1/CD95 (Fas)-associated phosphatase)	1	0.244084	-0.285982	-0.0854939	-0.861468	-0.626973	-1.18218	0.265008	-0.46328
905	H200015131	7128	TNFAIP3	tumor necrosis factor, alpha-induced protein 3	1	0.364912	0.623008	0.358539	0.406622	0.0835383	1.00827	0.225693	0.474148
906	H200014959	65080	MRPL44	mitochondrial ribosomal protein L44		0.0949971	0.342825	0.995639	0.0583449	-0.144667	-0.0797066	0.839667	0.163496
907	H200015078	85477	SCIN	scinderin	1	-0.47465	-0.577187	-0.0903453	-0.614599	-0.421682	-1.0138	0.355974	-0.503401
908	H200015086	222236	NAPE-PLD	N-acyl-phosphatidylethanolamine-hydrolyzing phospholipase D		-0.790644	-1.42111	-0.165898	-0.61328	-0.825691	-1.24918	-0.0195834	-0.764232
909	H200014912	221662	RBM24	RNA binding motif protein 24		-0.018555	1.1375	-0.0813281	0	0	0.926197	0	0.542522
910	H200015197	9604	RNF14	ring finger protein 14	1	0.281088	0.645043	0.340859	0.0965772	-0.00748403	0.413977	0.818162	0.308162
911	H200015497	26092	TOR1AIP1	torsin A interacting protein 1	1	0.279536	0.792376	1.20149	0.129017	0.217636	0.63508	0.705213	0.513872
912	H200015531	10100	TSPAN2	tetraspanin 2		1.05522	0	0.455267	0	1.08382	1.15244	0	0.886692
913	H200015251	51582	AZIN1	antizyme inhibitor 1		0.22019	0.265841	0.312339	0.159261	0.566559	0.752372	0.0519429	0.379427
914	H200015259	182	JAG1	jagged 1 (Alagille syndrome)	1	-0.284104	0.0721548	0.144162	-0.679109	-0.925468	-0.687166	-0.0820854	-0.393255
915	H200015553	3275	HRMT1L1	HMT1 hnRNP methyltransferase-like 1 (S. cerevisiae)		-0.463454	-1.12025	-0.570517	-0.579533	-0.594461	-0.446906	-0.316173	-0.629187
916	H200015633	220963	SLC16A9	solute carrier family 16 (monocarboxylic acid transporters), member 9		-0.0540007	1.21696	0.456627	-0.0380576	0.154116	0.641226	0.654117	0.396145
917	H200015737	0	-	Homo sapiens genomic DNA; cDNA DKFZp564H052 (from clone DKFZp564H052)		-0.45714	0.0779251	-0.13155	-0.683962	-0.649783	0.146344	0.677074	-0.27759
918	H200015644	9615	GDA	guanine deaminase	1	-2.32952	0	-0.240131	-1.6814	-1.14429	-2.4956	0.555877	-1.40178
919	H200016249	79971	C1orf139	chromosome 1 open reading frame 139		0.524101	0.48848	0.224865	0.703861	0.557184	0.750803	0.261915	0.541549
920	H200016256	6745	SSR1	signal sequence receptor, alpha (translocon-associated protein alpha)	1	-0.814842	-0.271251	-0.635997	0.307084	0.64707	0.283807	-0.904096	-0.0806882
921	H200016309	1503	CTPS	CTP synthase		0.0456818	0.902386	0.187163	0.435227	0.410396	1.09492	-0.0769083	0.515994
922	H200016318	4097	MAFG	v-maf musculoaponeurotic fibrosarcoma oncogene homolog G (avian)	1	0.441704	0.475155	0.410591	0.50771	0.864932	0.201355	-0.131248	0.495306
923	H200016531	5962	RDX	radixin	1	0.224786	0.749825	0.410111	0.0951306	0.254756	0.65572	0.24399	0.398388
924	H200016455	23549	DNPEP	aspartyl aminopeptidase	1	-0.102599	-1.68085	-0.457347	-0.473947	-0.229422	-0.493912	-0.0235359	-0.573013
925	H200016605	10451	VAV3	vav 3 oncogene	1	0	-2.04939	-0.10061	-0.660175	-0.417649	-1.08304	0.288055	-0.802253
926	H200016703	53346	TM6SF1	transmembrane 6 superfamily member 1		0.229059	0.25186	0.387049	-0.202152	0.865103	0.580345	-0.683097	0.380203
927	H200016616	55163	PNPO	pyridoxine 5'-phosphate oxidase		0.220826	-0.55607	-0.117521	-0.0473165	0.111756	-0.714191	0.0969419	-0.168118
928	H200016741	10158	PDZK1IP1	PDZK1 interacting protein 1		0.126937	-1.0079	-0.549285	-0.303717	-0.370462	-0.778437	0.0404535	-0.480477
929	H200016941	51382	ATP6V1D	ATPase, H+ transporting, lysosomal 34kDa, V1 subunit D		0.37204	0.61664	0.722416	0.474765	0.300799	0.440775	0.053513	0.487906
930	H200016766	10813	UTP14A	UTP14, U3 small nucleolar ribonucleoprotein, homolog A (yeast)	1	-0.0552016	-0.973079	-0.0958979	-0.127339	-0.171893	-0.253276	-0.185067	-0.24929
931	H200016969	10484	SEC23A	Sec23 homolog A (S. cerevisiae)	1	0.108636	0.65843	0.399353	0.567595	0.475602	0.634859	-0.108196	0.4651
932	H200017292	8785	MATN4	matrilin 4		-0.38838	-0.148751	-0.330775	-0.0950247	-0.025332	0.0492984	-0.869287	-0.175202
933	H200017395	29931	LOH3CR2A	loss of heterozygosity, 3, chromosomal region 2, gene A	1	-0.432185	0.465787	0.15646	0.561334	0.556852	1.4668	-0.134937	0.534038
934	H200017147	6840	SVIL	supervillin	1	-0.228692	-1.03028	-0.316868	-0.634893	-0.396189	-1.50363	-0.373827	-0.685091
935	H200017455	55151	TMEM38B	transmembrane protein 38B		-0.86266	-0.533696	0.0850409	0.0926808	-0.00647961	0	-0.17657	-0.173125
936	H200017457	51144	HSD17B12	hydroxysteroid (17-beta) dehydrogenase 12		0.721366	0.932679	0.637938	0.615984	0.569924	0.690754	0.193921	0.6982
937	H200017585	114783	LMTK3	lemur tyrosine kinase 3		-1.99472	-1.63299	0	-2.02532	-0.295635	-0.452512	-0.249707	-1.53202
938	H200017590	79939	SLC35E1	solute carrier family 35, member E1		-0.0418669	-0.0510802	0.120447	0.375304	0.669182	0.479746	-0.359522	0.272087
939	H200017780	65008	MRPL1	mitochondrial ribosomal protein L1		-0.269142	-0.693244	-0.543159	-0.303544	-0.558852	-0.235075	-0.507724	-0.439501
940	H200017786	115908	CTHRC1	collagen triple helix repeat containing 1		-0.517983	1.19474	0.276025	0.0980389	-0.225898	0.388323	0.530869	0.132998
941	H200017797	1452	CSNK1A1	casein kinase 1, alpha 1	1	0.474831	0.327758	0.717237	0.205247	0.762768	0.407299	0.150597	0.470339
942	H200017524	11253	MAN1B1	mannosidase, alpha, class 1B, member 1		-0.528862	-0.483635	-0.773655	-0.567508	-0.358205	-0.416109	0.00468806	-0.519321
943	H200017535	8764	TNFRSF14	tumor necrosis factor receptor superfamily, member 14 (herpesvirus entry mediator)	1	-0.181849	-1.00541	-0.586103	-0.451316	-0.291828	-0.367027	0.011152	-0.457771
944	H200017719	9554	SEC22L1	SEC22 vesicle trafficking protein-like 1 (S. cerevisiae)		0.196574	-0.232974	-0.0297175	0.46889	0.436545	0.931929	-0.709	0.295208
945	H200017729	253981	LOC253981	hypothetical protein LOC253981		0.18762	0.119745	0.101795	0.635986	0.717874	0.607154	-0.302178	0.361979
946	H200017540	51203	NUSAP1	nucleolar and spindle associated protein 1		-0.44944	-0.218168	-0.262778	-0.627089	-0.681018	-0.379304	0.187773	-0.447684
947	H200017848	128668	RPL7AL2	ribosomal protein L7a-like 2		0.235844	-0.232384	-0.259601	0.0793924	-0.0371034	-0.189083	-0.902344	-0.0671559
948	H200017565	29995	LMCD1	LIM and cysteine-rich domains 1		0.292523	-0.241295	0.78717	0.4583	1.10441	0.358662	-0.190041	0.503003
949	H200017850	0	-	Human DNA sequence from clone RP1-6P5 on chromosome 6 Contains a eukaryotic translation elongation factor 1 delta (guanine nucleotide exchange protein) (EEF1D) pseudogene and a ribosomal protein L21 (RPL21) pseudogene, complete sequence		-0.210526	-0.614132	-0.594193	-0.606365	-0.125938	-0.754105	-0.40681	-0.485138
950	H200017856	0	-	Homo sapiens mRNA; cDNA DKFZp547G036 (from clone DKFZp547G036)		0.46284	-0.60816	-0.264991	-0.390179	-0.487014	-1.02674	0.0259302	-0.372978
951	H200018158	9266	PSCD2	pleckstrin homology, Sec7 and coiled-coil domains 2 (cytohesin-2)	1	-0.362582	0	0.567913	0	0	-1.43164	0	-0.0755103
952	H200018176	6347	CCL2	chemokine (C-C motif) ligand 2	1	0.733291	0.2945	0.3778	0.384867	0.266133	0.0576221	0.278869	0.365184
953	H200017904	162073	LOC162073	hypothetical protein LOC162073		-0.953497	2.06479	0.158133	0	1.45448	0	-2.59616	0.483289
954	H200017951	6794	STK11	serine/threonine kinase 11	1	-0.227965	-0.693825	-0.522541	-0.515929	-0.104088	-0.507919	-0.181353	-0.428711
955	H200018140	1836	SLC26A2	solute carrier family 26 (sulfate transporter), member 2		-0.108343	0.659659	0.369511	-0.530623	-0.56783	-0.189417	1.45707	-0.0555981
956	H200018434	56950	SMYD2	SET and MYND domain containing 2		-0.228659	-0.103371	0.229819	0.799169	-0.456481	1.21232	0	0.253883
957	H200018923	6648	SOD2	superoxide dismutase 2, mitochondrial		-0.539265	-0.897837	-0.804205	0.460659	-0.207557	-0.210141	-0.150454	-0.366391
958	H200018928	55129	TMEM16K	transmembrane protein 16K		0.322254	0.364526	0.0597639	0.783171	0.374377	0.689837	-0.00860604	0.438037
959	H200019022	5789	PTPRD	protein tyrosine phosphatase, receptor type, D		-0.464168	-1.1132	-0.274898	-0.65379	-0.719841	-0.767599	-0.00695081	-0.663223
960	H200019353	56158	TEX12	testis expressed sequence 12		-0.173684	-1.0907	-0.492329	-0.0628759	-0.253505	-0.176554	0.061325	-0.383567
961	H200019676	84918	LRP11	low density lipoprotein receptor-related protein 11		0.395913	0.532097	0.510442	0.304655	0.119866	0.342348	0.752465	0.367553
962	H200019397	4097	MAFG	v-maf musculoaponeurotic fibrosarcoma oncogene homolog G (avian)	1	0.572724	1.5077	0.480371	0.404925	0.517461	0.904673	0.354949	0.71758
963	H200019402	84316	LSMD1	LSM domain containing 1		-0.208839	-0.752428	-0.855281	-0.38862	-0.262612	-0.428874	-0.117335	-0.482776
964	H200019679	23367	LARP1	La ribonucleoprotein domain family, member 1	1	0.233847	0.747694	0.264832	0.194964	-0.0887965	0.367999	-0.108975	0.286757
965	H200019901	201895	LOC201895	hypothetical protein LOC201895		0.141833	0.745219	0.564437	0.352185	0.333143	0.401843	0.329841	0.42311
966	H200019988	51111	SUV420H1	suppressor of variegation 4-20 homolog 1 (Drosophila)		-0.854974	-0.411043	-0.38583	-0.333867	0.18952	-0.00805074	-0.295163	-0.313432
967	H200020112	221443	C6orf130	chromosome 6 open reading frame 130		-0.137696	0.372541	0.233986	0.134359	-0.544611	-0.69023	0.522447	-0.0440197
968	H200019944	3836	KPNA1	karyopherin alpha 1 (importin alpha 5)	1	0.326931	1.38107	0.296225	0.637507	-0.103877	0.502452	0.386539	0.465857
969	H200020254	81493	SYNC1	syncoilin, intermediate filament 1	1	0.213829	1.02242	0.461079	0	0.232559	-0.115358	0.0692221	0.34025
970	H200020280	7798	LUZP1	leucine zipper protein 1		0.453209	0.366958	0.487437	0.555221	0.513802	1.00445	-0.10913	0.552405
971	H200020186	25836	NIPBL	Nipped-B homolog (Drosophila)		-0.201984	-0.196161	0.0910037	-0.0528742	0.089599	0.530182	-0.814634	0.00426289
972	H200020483	10049	DNAJB6	DnaJ (Hsp40) homolog, subfamily B, member 6	1	0.385321	0.258147	0.685127	0.543502	0.108692	0.487929	0.298234	0.411453
973	H200020305	84875	PARP10	poly (ADP-ribose) polymerase family, member 10	1	-0.26974	-0.872127	-0.318347	-0.361947	-0.0391154	-0.390667	-0.690253	-0.374657
974	H200020390	55603	FAM46A	family with sequence similarity 46, member A	1	0	1.41891	0.709743	1.09449	0.249008	0.857404	-0.493811	0.874997
975	H200020307	0	-	Homo sapiens, clone IMAGE:3915865, mRNA		0	-0.0205101	0.339675	2.49513	0	0.120697	0	0.464316
976	H200020504	9361	PRSS15	protease, serine, 15		0.70934	0.929304	0.43637	0.51443	0.105975	0.603842	0.232992	0.540573
977	H200020327	128578	C20orf107	chromosome 20 open reading frame 107		-0.609412	-0.162416	-0.372572	-1.27947	-0.407019	0.172944	-0.767574	-0.454991
978	H200020521	123811	FLJ31153	hypothetical protein FLJ31153		0.0792327	0.0011662	0.410191	0.0470288	-0.528275	0.0400955	0.966074	0.0606522
979	H200020635	147166	TRIM70	tripartite motif protein 70		-0.125775	-0.965304	-0.336443	-0.218959	-0.0540166	-0.278265	-0.563188	-0.302163
980	H200020859	550	AUP1	ancient ubiquitous protein 1	1	0	0.215839	-0.256024	-0.0346642	0.200891	1.00611	-0.0400954	0.237631
981	H200021187	55041	PLEKHB2	pleckstrin homology domain containing, family B (evectins) member 2		0.332453	0.698427	0.231333	0.236158	0.176408	0.507259	0.236855	0.354253
982	H200020912	0	-	Homo sapiens cDNA FLJ30409 fis, clone BRACE2008615		-0.694364	0	-1.00189	0	0	-0.7796	-0.586164	-0.788236
983	H200021197	0	-	Homo sapiens mRNA for KIAA1651 protein, partial cds		-0.351537	-0.774295	-0.682246	-0.477419	0.0410737	-0.262577	-0.437433	-0.417833
984	H200021034	0	-	Homo sapiens cDNA FLJ14046 fis, clone HEMBA1006461		-1.00064	-0.390409	-0.203883	-0.257307	-0.0636507	-0.151294	0.204397	-0.359265
985	H200021062	441468	LOC441468	hypothetical gene supported by AK024177		-0.56198	-1.70665	-1.12124	-1.1741	-0.22819	0	-0.862944	-0.975206
986	H200021068	11168	PSIP1	PC4 and SFRS1 interacting protein 1	1	-0.101465	0.686084	0.316602	0.129955	0.122317	0.19614	0.00974174	0.254612
987	H200021073	4071	TM4SF1	transmembrane 4 L six family member 1		-0.426588	-0.219671	-0.123528	-0.568597	-0.532121	-0.662195	-0.145097	-0.458671
988	H200020980	0	-	Homo sapiens PRO1854 mRNA, complete cds		-0.575669	-0.553512	-0.210733	-0.279013	0.0132222	-0.151236	-0.929749	-0.286403
989	H200021163	5695	PSMB7	proteasome (prosome, macropain) subunit, beta type, 7	1	-0.593721	-1.21027	-0.312954	-0.759884	-1.02711	-0.953637	0.161104	-0.773299
990	H200021320	129642	OACT2	O-acyltransferase (membrane bound) domain containing 2		0.373905	0.936869	0.766593	1.00877	0.615728	0.808386	0.092923	0.749244
991	H200001847	23636	NUP62	nucleoporin 62kDa	1	0.0428613	-0.114183	0.043538	0.0816826	0.0768396	-0.751474	0.0350111	-0.0752812
992	H200000101	6506	SLC1A2	solute carrier family 1 (glial high affinity glutamate transporter), member 2	1	-0.248381	0.0168962	0.207293	-0.551706	-0.716861	-0.34423	0.541808	-0.275054
993	H200021335	60	ACTB	actin, beta	1	-0.487225	-1.02161	-0.415473	-0.430549	-0.800444	-0.530886	-0.228681	-0.614364
